# Supplementary material for: 2-(4-Iodo­phen­yl)-5-methyl-3-methyl­sulfinyl-1-benzofuran
Source: Acta Crystallogr Sect E Struct Rep Online. 2008 May 10;64(Pt 6):o1061. doi: 10.1107/S1600536808013706 (PMC2961388; doi:10.1107/S1600536808013706)
Supplement: Supplementary file 2 [file e-64-o1061-Isup2.hkl]

# 
# h,k,l, Fc-squared, Fo-squared, sigma(Fo-squared) and status flag 
# 
data_I
_shelx_title ' 08US IN P2(1)/N' 
_shelx_refln_list_code          4 
_shelx_F_calc_maximum      284.58 
_exptl_crystal_F_000       776.00 
_reflns_d_resolution_high  0.7828 
 
loop_ 
 _symmetry_equiv_pos_as_xyz 
 'x, y, z' 
 '-x+1/2, y+1/2, -z+1/2' 
 '-x, -y, -z' 
 'x-1/2, -y-1/2, z-1/2' 
 
_cell_length_a     9.2580 
_cell_length_b    15.9390 
_cell_length_c    10.2990 
_cell_angle_alpha  90.000 
_cell_angle_beta  103.471 
_cell_angle_gamma  90.000 
 
_shelx_F_squared_multiplier     1.000 
 
loop_ 
 _refln_index_h 
 _refln_index_k 
 _refln_index_l 
 _refln_F_squared_calc 
 _refln_F_squared_meas 
 _refln_F_squared_sigma 
 _refln_observed_status 
   4   0   0    23857.98    24758.86    970.63 o 
   6   0   0     2486.87     2400.34    101.42 o 
   8   0   0    16565.82    14438.89    573.46 o 
  10   0   0      265.50      269.67     25.84 o 
   1   1   0      912.50      693.78     28.58 o 
   2   1   0     6877.31     6678.95    186.08 o 
   3   1   0    22134.55    22182.85   1792.68 o 
   4   1   0     2735.41     2790.35     80.49 o 
   5   1   0     4401.32     4308.36    130.23 o 
   6   1   0     4338.02     4416.93    127.23 o 
   7   1   0     5358.44     5542.20    257.14 o 
   8   1   0      258.11      312.46     17.68 o 
   9   1   0       78.14       68.68     13.51 o 
  10   1   0      914.22      899.21     35.75 o 
  11   1   0     2208.91     2223.10     73.15 o 
   0   2   0     6245.05     5648.34    225.72 o 
   1   2   0    20400.30    20078.81    453.35 o 
   2   2   0     2169.94     1972.00     50.71 o 
   3   2   0    10141.88     9943.82    276.86 o 
   4   2   0       12.56       10.85      6.95 o 
   5   2   0     7511.58     7292.91    205.48 o 
   6   2   0       67.84       65.60     10.38 o 
   7   2   0     4099.86     3865.47    113.23 o 
   8   2   0      383.15      329.56     17.49 o 
   9   2   0     5270.82     5414.37    158.30 o 
  10   2   0        4.63        6.86     11.39 o 
  11   2   0      321.36      332.43     21.47 o 
   1   3   0    18877.14    18607.39    419.29 o 
   2   3   0    11320.90    10850.01    245.35 o 
   3   3   0      796.86      825.85     20.82 o 
   4   3   0     2714.10     2815.10     81.34 o 
   5   3   0        5.22       11.01      4.97 o 
   6   3   0     7906.51     7733.98    218.62 o 
   7   3   0     4261.13     4319.69    197.41 o 
   8   3   0      793.97      809.18     86.19 o 
   9   3   0      210.39      231.28     16.06 o 
  10   3   0     1183.40     1161.24     42.75 o 
  11   3   0      238.34      265.08     33.10 o 
   0   4   0    80983.28    75674.61   2500.39 o 
   1   4   0      689.65      585.48     14.69 o 
   2   4   0      223.56      188.57      6.48 o 
   3   4   0     1216.02     1157.28     24.58 o 
   4   4   0    19364.39    19059.54   1034.22 o 
   5   4   0      786.11      786.68     26.60 o 
   6   4   0      347.18      368.36     16.31 o 
   7   4   0      285.84      301.75     15.51 o 
   8   4   0     5798.10     5475.84    158.75 o 
   9   4   0      358.34      378.91     24.63 o 
  10   4   0     1329.55     1392.07     49.15 o 
  11   4   0      118.86      144.54     17.61 o 
   1   5   0     5335.70     5070.48    115.54 o 
   2   5   0     2597.79     2522.21     73.48 o 
   3   5   0    12248.67    11894.17    269.36 o 
   4   5   0      152.54      200.49     11.85 o 
   5   5   0     1209.76     1207.56     57.70 o 
   6   5   0     1862.29     1950.69     62.62 o 
   7   5   0     5080.85     4789.04    138.95 o 
   8   5   0      659.38      643.50     26.23 o 
   9   5   0      187.65      221.85     15.87 o 
  10   5   0      517.34      485.10     24.35 o 
  11   5   0     1558.08     1528.76     53.99 o 
   0   6   0     4922.71     5030.07    140.80 o 
   1   6   0    16662.70    16389.70    319.58 o 
   2   6   0       14.61       33.48      5.05 o 
   3   6   0      639.51      563.19     15.78 o 
   4   6   0     5448.29     5347.55    122.94 o 
   5   6   0     6036.08     6064.45    299.81 o 
   6   6   0       40.76       33.06      7.80 o 
   7   6   0     1188.23     1113.42     59.18 o 
   8   6   0      310.60      320.45     20.57 o 
   9   6   0     1984.09     1913.32     62.18 o 
  10   6   0      124.78      146.94     16.85 o 
   1   7   0     2336.18     2466.10     49.93 o 
   2   7   0    19934.44    19379.69    437.44 o 
   3   7   0       49.73       49.90      4.70 o 
   4   7   0      547.35      605.94     15.07 o 
   5   7   0        8.97       16.31      5.06 o 
   6   7   0     9289.57     9321.42    419.73 o 
   7   7   0        2.72        4.59     10.81 o 
   8   7   0     2704.06     2758.53     84.56 o 
   9   7   0       21.50       32.01     12.18 o 
  10   7   0     2884.53     2911.29     91.16 o 
   0   8   0     3475.59     3428.06     97.44 o 
   1   8   0     3685.64     3478.57     69.73 o 
   2   8   0      230.78      207.73      8.28 o 
   3   8   0     2129.36     2063.66    114.67 o 
   4   8   0     5894.63     5675.76    131.30 o 
   5   8   0     3133.10     3012.63     71.83 o 
   6   8   0      685.85      656.99     24.92 o 
   7   8   0      876.87      849.98     59.88 o 
   8   8   0     1508.24     1510.96     50.57 o 
   9   8   0      472.83      488.21     39.90 o 
  10   8   0     1300.95     1398.32     57.85 o 
   1   9   0    12731.07    12908.26    252.55 o 
   2   9   0       65.31      100.29      6.37 o 
   3   9   0     6370.37     6103.73    193.23 o 
   4   9   0       43.39       50.81      6.15 o 
   5   9   0     2050.69     2073.21     58.24 o 
   6   9   0      422.79      425.99     15.16 o 
   7   9   0     3548.25     3373.60    100.93 o 
   8   9   0       22.33       13.36     12.69 o 
   9   9   0      467.26      474.78     34.39 o 
  10   9   0       76.29      133.98     24.67 o 
   0  10   0     3282.27     3238.91     93.16 o 
   1  10   0     1370.31     1396.17     37.59 o 
   2  10   0      755.46      776.54     18.36 o 
   3  10   0      187.32      175.96      8.64 o 
   4  10   0     7910.99     7907.50    182.11 o 
   5  10   0     1157.38     1141.58     26.63 o 
   6  10   0        8.52       10.80      6.62 o 
   7  10   0       42.25       54.55     11.01 o 
   8  10   0      276.96      284.09     17.63 o 
   9  10   0     1423.01     1389.03     48.92 o 
   1  11   0      452.03      468.08     12.73 o 
   2  11   0     9964.57     9612.09    189.83 o 
   3  11   0      580.59      550.11     18.72 o 
   4  11   0      583.56      564.57     22.96 o 
   5  11   0      739.03      683.68     18.09 o 
   6  11   0     6072.23     5664.20    132.23 o 
   7  11   0      478.45      440.45     21.22 o 
   8  11   0      221.21      237.65     19.44 o 
   9  11   0      167.27      191.83     26.55 o 
   0  12   0     8835.03     8616.90    241.44 o 
   1  12   0     3319.08     3187.62     65.49 o 
   2  12   0      125.72      126.61     11.43 o 
   3  12   0     1823.30     1806.86     39.21 o 
   4  12   0      347.67      319.04     24.79 o 
   5  12   0     1530.44     1550.75     41.11 o 
   6  12   0     2047.77     1899.82     50.07 o 
   7  12   0      801.85      767.72     30.56 o 
   8  12   0     1417.78     1491.08     74.64 o 
   9  12   0     1051.75     1040.82     58.71 o 
   1  13   0     2292.63     2312.17     48.94 o 
   2  13   0       38.27       43.59      5.60 o 
   3  13   0     6435.93     6247.96    125.62 o 
   4  13   0       13.53       10.71      5.50 o 
   5  13   0     3625.75     3338.66    137.00 o 
   6  13   0      107.67      119.85     10.17 o 
   7  13   0     1321.06     1220.00     63.79 o 
   8  13   0      211.69      224.93     27.09 o 
   0  14   0     7603.46     7218.55    204.09 o 
   1  14   0       79.17       85.99      7.59 o 
   2  14   0       11.43       17.82      5.15 o 
   3  14   0       44.33       59.24     18.47 o 
   4  14   0     1289.26     1249.49     29.66 o 
   5  14   0      239.07      244.48     16.91 o 
   6  14   0      499.86      503.98     24.10 o 
   7  14   0       16.91        6.40     20.46 o 
   8  14   0     1848.49     1606.94     81.28 o 
   1  15   0        3.56       -7.42      5.03 o 
   2  15   0     2302.10     2289.70     66.84 o 
   3  15   0      598.88      566.30     16.45 o 
   4  15   0      241.32      246.10     13.22 o 
   5  15   0      131.82      151.57     11.69 o 
   6  15   0     1311.52     1364.52     48.52 o 
   7  15   0        0.41       -4.92     19.60 o 
   0  16   0     1413.97     1378.62     45.23 o 
   1  16   0     1530.93     1567.53     36.81 o 
   2  16   0       28.88       31.12      6.40 o 
   3  16   0      373.88      368.44     13.06 o 
   4  16   0      425.80      390.49     32.79 o 
   5  16   0      717.03      739.59     31.07 o 
   6  16   0      141.44      138.17     17.08 o 
   7  16   0       60.31       45.91     24.67 o 
   1  17   0      793.93      781.49     23.42 o 
   2  17   0      196.66      194.92     10.06 o 
   3  17   0      506.09      489.37     23.12 o 
   4  17   0       28.99       51.42     12.75 o 
   5  17   0      129.51      129.89     16.68 o 
   6  17   0      173.61      198.42     17.86 o 
   0  18   0     1720.42     1716.86     55.63 o 
   1  18   0        0.20        7.01      6.36 o 
   2  18   0      163.64      161.68     14.11 o 
   3  18   0       51.30       64.25     20.46 o 
   4  18   0      825.70      880.47     35.65 o 
   5  18   0       48.21       56.23     14.22 o 
   1  19   0      126.11      148.44     14.55 o 
   2  19   0      505.06      468.83     23.68 o 
   3  19   0      423.80      435.14     23.12 o 
   4  19   0        8.25       20.90     28.34 o 
   1  20   0      672.04      644.35     37.79 o 
   2  20   0       29.76       47.08     12.62 o 
 -11   0   1      466.20      463.44     23.21 o 
  -9   0   1     2677.05     2713.81    117.82 o 
  -7   0   1     1047.49      991.79     47.86 o 
  -5   0   1    19773.34    19751.44    775.29 o 
  -3   0   1    12308.02    12829.06    503.66 o 
   1   0   1     1531.44     1579.95     35.85 o 
   3   0   1      866.32      990.85     43.41 o 
   5   0   1    16040.81    15778.35    621.63 o 
   7   0   1        5.02       15.54     10.70 o 
   9   0   1     4115.62     3746.98    159.90 o 
  11   0   1      194.74      193.00     25.45 o 
 -11   1   1      854.77      845.67     27.48 o 
 -10   1   1     1546.20     1526.69     52.06 o 
  -9   1   1       50.49       46.06     11.00 o 
  -8   1   1      706.14      668.97     29.94 o 
  -7   1   1     3803.85     3751.98    109.56 o 
  -6   1   1     5278.04     5015.00    143.24 o 
  -5   1   1     4503.14     4881.87    180.31 o 
  -4   1   1      238.01      262.32     10.76 o 
  -3   1   1     7330.59     7334.68    204.60 o 
  -2   1   1    11691.51    11522.49    254.29 o 
  -1   1   1     9676.03     9272.53    352.51 o 
   0   1   1       93.58       95.02      4.92 o 
   1   1   1     2531.33     2590.50     59.76 o 
   2   1   1    35605.77    33186.09    753.61 o 
   3   1   1     8705.65     8948.09    323.66 o 
   4   1   1      357.31      323.71     19.25 o 
   5   1   1      653.12      622.99     45.67 o 
   6   1   1     1436.37     1251.70     40.58 o 
   7   1   1     1719.64     1669.19     53.25 o 
   8   1   1     1757.05     1894.20     60.61 o 
   9   1   1       10.07       -1.95     10.21 o 
  10   1   1     1732.11     1720.91     63.01 o 
  11   1   1      730.07      726.68     33.04 o 
 -11   2   1        1.89       11.83      9.65 o 
 -10   2   1     1228.59     1358.12     52.23 o 
  -9   2   1       81.25       86.65     12.02 o 
  -8   2   1     1209.55     1253.92     50.55 o 
  -7   2   1       84.31       98.11      9.87 o 
  -6   2   1        0.62       12.41      5.66 o 
  -5   2   1     1359.15     1347.53     41.46 o 
  -4   2   1    23151.04    20901.40   1269.97 o 
  -3   2   1       13.96       36.97      3.92 o 
  -2   2   1      463.56      488.60     12.35 o 
  -1   2   1     3167.93     3192.49     60.98 o 
   0   2   1     4968.30     4724.16     94.09 o 
   1   2   1      259.01      265.67      5.60 o 
   2   2   1     5255.43     5165.49    109.61 o 
   3   2   1     1040.80     1115.00     34.01 o 
   4   2   1    33542.77    31074.11    859.88 o 
   5   2   1     1050.12     1017.84     33.23 o 
   6   2   1     2372.51     2449.48     91.89 o 
   7   2   1      185.35      192.47     13.39 o 
   8   2   1      704.62      754.02     36.97 o 
   9   2   1        3.95        1.49     10.34 o 
  10   2   1     1969.72     1940.25    115.75 o 
  11   2   1      172.33      260.90     20.04 o 
 -11   3   1      489.64      511.53     26.08 o 
 -10   3   1     1353.38     1332.18     36.83 o 
  -9   3   1     1835.56     1676.11     55.01 o 
  -8   3   1      659.49      624.12     55.75 o 
  -7   3   1     2678.50     2623.66     91.78 o 
  -6   3   1     2821.51     2814.84     82.81 o 
  -5   3   1     3168.16     3355.08     96.80 o 
  -4   3   1      272.82      332.37     31.19 o 
  -3   3   1      753.08      707.68     17.35 o 
  -2   3   1    10195.84    10121.92    247.40 o 
  -1   3   1    35892.54    34100.00    904.72 o 
   0   3   1     7204.78     7538.55    117.45 o 
   1   3   1     6790.73     6832.62    129.79 o 
   2   3   1     2681.24     2725.05     81.76 o 
   3   3   1    13521.58    14002.29    273.10 o 
   4   3   1     1328.82     1294.57    116.14 o 
   5   3   1      235.03      244.81     12.47 o 
   6   3   1     2204.51     2295.25     69.53 o 
   7   3   1     8764.96     8534.24    242.30 o 
   8   3   1       89.67      115.24     12.91 o 
   9   3   1       99.48      109.78     14.35 o 
  10   3   1      142.47      161.12     17.12 o 
  11   3   1     1171.45     1177.57     70.58 o 
 -11   4   1      542.36      581.77     27.96 o 
 -10   4   1      279.96      306.41     20.38 o 
  -9   4   1     2783.89     2685.43     65.21 o 
  -8   4   1      284.25      305.81     16.18 o 
  -7   4   1     3092.11     3045.81    166.57 o 
  -6   4   1      322.24      281.42     13.53 o 
  -5   4   1    11333.13    10696.36    298.86 o 
  -4   4   1     3470.35     3351.15     77.86 o 
  -3   4   1    11892.70    11572.18    221.62 o 
  -2   4   1       94.03       76.21      5.03 o 
  -1   4   1      152.71      138.45      6.64 o 
   0   4   1     1108.03     1066.81     17.61 o 
   1   4   1    28969.65    26509.14    506.16 o 
   2   4   1      164.73      150.98      4.75 o 
   3   4   1     1980.65     1863.18     38.43 o 
   4   4   1     1054.49      892.75     23.48 o 
   5   4   1    14102.75    14507.49    920.51 o 
   6   4   1        0.59       -6.81      6.51 o 
   7   4   1     1293.34     1215.86     71.36 o 
   8   4   1      152.07      155.04     13.23 o 
   9   4   1     5551.98     5217.50    177.15 o 
  10   4   1      149.26      164.86     16.86 o 
  11   4   1        0.92      -20.08     13.39 o 
 -11   5   1     1100.19     1162.25     43.69 o 
 -10   5   1     1193.45     1227.05     43.92 o 
  -9   5   1      577.65      555.28     24.36 o 
  -8   5   1      152.77      160.31      9.67 o 
  -7   5   1      169.23      170.27     15.51 o 
  -6   5   1     8213.57     7911.86    177.00 o 
  -5   5   1     4443.72     4589.55    103.75 o 
  -4   5   1      694.49      689.57     16.99 o 
  -3   5   1     7082.67     6636.44    114.64 o 
  -2   5   1    30045.24    28395.56   1139.40 o 
  -1   5   1     2332.49     2378.99     46.75 o 
   0   5   1     9323.82     9609.57    238.88 o 
   1   5   1     1742.70     1743.46     82.53 o 
   2   5   1    16361.11    15927.27    305.14 o 
   3   5   1     5725.57     5769.39    161.19 o 
   4   5   1     6085.02     6038.14    168.56 o 
   5   5   1     1298.11     1250.33     54.38 o 
   6   5   1     6781.57     6624.48    329.75 o 
   7   5   1       38.39       37.39      9.76 o 
   8   5   1     1877.16     1864.78     60.05 o 
   9   5   1        9.14       11.08     11.53 o 
  10   5   1     1000.70     1023.14     39.26 o 
 -11   6   1       69.81      108.21     24.05 o 
 -10   6   1        2.42       -7.59     12.69 o 
  -9   6   1      904.54      869.86     33.18 o 
  -8   6   1     2533.45     2451.43     75.30 o 
  -7   6   1      441.26      438.51     19.07 o 
  -6   6   1     2706.77     2607.35     61.03 o 
  -5   6   1     3422.87     3136.67     71.84 o 
  -4   6   1     5338.88     5283.76    102.63 o 
  -3   6   1       15.25       16.31      4.32 o 
  -2   6   1     2621.64     2474.99     57.85 o 
  -1   6   1     2200.33     2126.76     42.10 o 
   0   6   1    13823.07    12802.40    339.11 o 
   1   6   1      449.38      413.07      9.96 o 
   2   6   1       73.57      143.94     10.46 o 
   3   6   1        7.95       10.85      3.58 o 
   4   6   1     7404.20     7301.82    144.44 o 
   5   6   1     1098.73      980.79     26.44 o 
   6   6   1     1081.42     1071.01     36.23 o 
   7   6   1        6.56        8.19      8.21 o 
   8   6   1     3841.49     3924.23    230.17 o 
   9   6   1      608.77      600.51     26.67 o 
  10   6   1      677.58      660.90     52.31 o 
 -10   7   1      385.51      376.95     30.76 o 
  -9   7   1      125.24      127.80     14.20 o 
  -8   7   1      488.52      469.65     21.37 o 
  -7   7   1      134.49      162.37     12.45 o 
  -6   7   1     1583.41     1593.24     49.99 o 
  -5   7   1     7210.77     6645.44    128.57 o 
  -4   7   1      466.49      472.32     10.42 o 
  -3   7   1     4553.65     3999.15     92.67 o 
  -2   7   1     2620.64     2619.20     71.68 o 
  -1   7   1     7573.66     7524.10    130.18 o 
   0   7   1       78.09      106.95      6.50 o 
   1   7   1     2519.32     2737.29     55.21 o 
   2   7   1       15.67       32.65      4.01 o 
   3   7   1    17526.62    17360.80    392.43 o 
   4   7   1      665.04      694.79     17.05 o 
   5   7   1     1567.80     1453.12     32.23 o 
   6   7   1      269.54      274.90     22.80 o 
   7   7   1     4258.11     4040.37    127.26 o 
   8   7   1      333.64      323.85     18.56 o 
   9   7   1        4.37       18.07     11.24 o 
  10   7   1      185.54      194.94     17.35 o 
 -10   8   1        3.91       -7.57     17.64 o 
  -9   8   1     1427.96     1363.19     67.77 o 
  -8   8   1     2286.31     2184.54    107.55 o 
  -7   8   1     3316.99     3130.35    147.52 o 
  -6   8   1     1917.63     2000.63     61.48 o 
  -5   8   1     5196.77     5159.17    119.41 o 
  -4   8   1      297.10      262.05     10.09 o 
  -3   8   1     6480.67     6475.12    148.49 o 
  -2   8   1      316.89      314.75     10.36 o 
  -1   8   1     1200.59     1145.23     29.41 o 
   0   8   1     7949.98     7916.12    136.82 o 
   1   8   1    20867.14    20460.10    497.94 o 
   2   8   1      388.07      456.79     19.00 o 
   3   8   1     2390.72     2399.82     87.42 o 
   4   8   1      152.31      141.08      8.02 o 
   5   8   1     7566.41     7340.75    146.18 o 
   6   8   1     1042.97     1049.66     29.12 o 
   7   8   1      743.97      740.91     28.65 o 
   8   8   1      883.88      901.10     61.99 o 
   9   8   1     2221.10     2222.31     71.84 o 
  10   8   1      153.19      162.92     17.24 o 
 -10   9   1     1640.29     1610.30     80.42 o 
  -9   9   1      219.67      192.69     24.05 o 
  -8   9   1       43.05       80.98     25.37 o 
  -7   9   1      113.36      104.55     11.78 o 
  -6   9   1     4891.61     4854.93    140.24 o 
  -5   9   1       87.74       82.51      7.05 o 
  -4   9   1      100.32      126.74     10.93 o 
  -3   9   1      364.64      375.89     13.17 o 
  -2   9   1    14701.48    14733.46    283.10 o 
  -1   9   1      688.74      688.07     18.56 o 
   0   9   1      730.12      729.42     26.39 o 
   1   9   1     1343.04     1420.69     30.37 o 
   2   9   1     3943.42     3578.24     72.92 o 
   3   9   1        0.24       15.86     11.82 o 
   4   9   1     3778.69     3427.21    164.42 o 
   5   9   1      163.71      169.59      8.13 o 
   6   9   1     5503.06     5363.26    151.83 o 
   7   9   1      452.89      439.53     27.87 o 
   8   9   1     1677.22     1725.88     57.09 o 
   9   9   1       14.31       25.10     13.16 o 
  10   9   1      459.24      435.56     24.73 o 
 -10  10   1      292.55      272.95     29.12 o 
  -9  10   1      936.26      949.16     53.25 o 
  -8  10   1      416.60      381.94     29.51 o 
  -7  10   1      418.66      400.07     19.22 o 
  -6  10   1       26.89       50.65      7.31 o 
  -5  10   1     1481.36     1428.05     36.69 o 
  -4  10   1     5452.35     5414.74    126.00 o 
  -3  10   1     1467.18     1394.17     35.50 o 
  -2  10   1      285.67      290.24      7.84 o 
  -1  10   1      472.95      440.84     10.09 o 
   0  10   1     3286.50     3211.38     67.02 o 
   1  10   1     2887.37     2725.71     60.03 o 
   2  10   1      293.24      277.72     12.81 o 
   3  10   1      805.39      726.82     20.90 o 
   4  10   1     5975.68     5796.25    134.94 o 
   5  10   1     1272.14     1179.64     27.61 o 
   6  10   1        3.81       14.62      6.74 o 
   7  10   1       37.33       51.56     11.28 o 
   8  10   1      842.96      815.19     32.48 o 
   9  10   1     1387.03     1468.79     51.64 o 
  -9  11   1      156.54      177.78     24.98 o 
  -8  11   1      186.70      200.18     23.89 o 
  -7  11   1     1909.51     1786.05     83.15 o 
  -6  11   1        7.45        4.19      6.07 o 
  -5  11   1     1246.40     1202.82     36.70 o 
  -4  11   1       97.47       95.12      7.83 o 
  -3  11   1     2240.89     2141.30     45.56 o 
  -2  11   1      146.44      138.71      5.64 o 
  -1  11   1     8569.37     8644.10    170.83 o 
   0  11   1      107.32      114.45      6.15 o 
   1  11   1     2157.34     2131.71     44.74 o 
   2  11   1      128.64      130.43      6.47 o 
   3  11   1     3821.77     3763.70     76.83 o 
   4  11   1       30.46       36.58      6.70 o 
   5  11   1      203.25      202.73     10.99 o 
   6  11   1      255.80      258.72     10.73 o 
   7  11   1     2464.34     2422.62     75.90 o 
   8  11   1      239.41      204.48     16.43 o 
   9  11   1        0.92       21.17     13.30 o 
  -9  12   1      324.34      285.92     17.96 o 
  -8  12   1      604.17      593.53     39.27 o 
  -7  12   1      399.93      348.45     28.58 o 
  -6  12   1      192.28      184.96     21.94 o 
  -5  12   1     2478.47     2319.51     71.10 o 
  -4  12   1     2147.34     2000.62     42.42 o 
  -3  12   1     1301.97     1247.37     24.84 o 
  -2  12   1       34.84       51.17      5.48 o 
  -1  12   1     1500.38     1489.94     33.60 o 
   0  12   1     2477.49     2362.36     49.52 o 
   1  12   1     1180.79     1197.45     27.07 o 
   2  12   1      761.14      739.60     18.44 o 
   3  12   1      162.94      213.97     10.89 o 
   4  12   1     2105.01     2036.36     51.60 o 
   5  12   1     1347.63     1341.90     36.62 o 
   6  12   1     1030.44     1018.09     25.57 o 
   7  12   1      323.08      309.64     14.60 o 
   8  12   1      494.99      508.74     25.08 o 
   9  12   1      175.86      169.65     17.52 o 
  -9  13   1        0.42      -13.12     12.80 o 
  -8  13   1      240.81      268.88     17.46 o 
  -7  13   1       61.53       84.20     12.49 o 
  -6  13   1     1636.37     1520.58     48.31 o 
  -5  13   1      233.11      241.51     16.11 o 
  -4  13   1      347.30      332.55     15.61 o 
  -3  13   1      134.99      145.06      8.55 o 
  -2  13   1     2582.27     2484.01     52.45 o 
  -1  13   1       34.96       63.20      6.06 o 
   0  13   1        7.90       47.91      5.89 o 
   1  13   1      468.92      461.06     13.37 o 
   2  13   1     3788.89     3665.10     75.27 o 
   3  13   1      226.45      230.08      9.33 o 
   4  13   1      209.50      219.08     11.60 o 
   5  13   1      145.47      142.82     10.93 o 
   6  13   1      669.00      639.20     21.44 o 
   7  13   1      129.87      126.66     11.02 o 
   8  13   1     1240.34     1374.11    110.09 o 
  -8  14   1      106.50      111.15     15.31 o 
  -7  14   1      138.00      145.63     13.62 o 
  -6  14   1       46.06       34.88     10.71 o 
  -5  14   1      457.64      446.73     21.68 o 
  -4  14   1     1437.87     1439.74     38.73 o 
  -3  14   1     2389.14     2389.46     67.13 o 
  -2  14   1      476.86      492.33     14.42 o 
  -1  14   1      687.52      723.57     18.82 o 
   0  14   1     1132.98     1044.72     24.90 o 
   1  14   1     1182.88     1188.59     27.57 o 
   2  14   1      111.23      127.23      7.75 o 
   3  14   1       32.74       64.35     11.76 o 
   4  14   1     2608.65     2430.89     61.25 o 
   5  14   1     3538.76     3458.22     84.82 o 
   6  14   1       26.94       34.46      7.43 o 
   7  14   1      180.78      194.35     12.67 o 
   8  14   1        3.95       -5.07     21.16 o 
  -7  15   1     1268.96     1163.24     62.85 o 
  -6  15   1      611.64      619.29     40.83 o 
  -5  15   1      288.58      293.54     14.04 o 
  -4  15   1        3.64       -1.34      6.72 o 
  -3  15   1      901.44      875.22     26.09 o 
  -2  15   1      220.11      215.07     10.78 o 
  -1  15   1     3893.97     4001.57     82.45 o 
   0  15   1      136.89      137.96      8.09 o 
   1  15   1      638.32      632.49     17.39 o 
   2  15   1      476.72      462.04     17.01 o 
   3  15   1     1224.14     1204.32     33.68 o 
   4  15   1        4.69        0.56      9.55 o 
   5  15   1       10.50       23.08     10.96 o 
   6  15   1        3.33      -11.27     10.00 o 
   7  15   1     1490.04     1469.84     75.11 o 
  -7  16   1       83.20       90.57     25.76 o 
  -6  16   1      121.30      135.30     26.39 o 
  -5  16   1      697.43      651.30     35.49 o 
  -4  16   1     2603.81     2673.95     67.16 o 
  -3  16   1       69.42       90.10      9.29 o 
  -2  16   1      225.02      223.64     11.50 o 
  -1  16   1       57.37       76.72      7.46 o 
   0  16   1      899.09      906.30     23.01 o 
   1  16   1      294.59      293.13     13.50 o 
   2  16   1      852.36      817.95     25.35 o 
   3  16   1       95.92      124.24     11.18 o 
   4  16   1     2799.10     2783.80     70.05 o 
   5  16   1        1.02        8.28      8.79 o 
   6  16   1      444.66      439.81     23.88 o 
  -6  17   1      832.08      872.57     52.62 o 
  -5  17   1        4.01        8.33     11.42 o 
  -4  17   1        9.16       11.91      7.92 o 
  -3  17   1       23.90       18.03      7.73 o 
  -2  17   1     1493.73     1482.80     40.11 o 
  -1  17   1      723.33      798.78     24.84 o 
   0  17   1       30.63       45.41      8.91 o 
   1  17   1      886.48      878.52     26.90 o 
   2  17   1      848.60      865.62     26.72 o 
   3  17   1       25.44       25.25      8.96 o 
   4  17   1      432.82      454.07     18.86 o 
   5  17   1       14.16       -1.08     11.40 o 
   6  17   1      555.44      582.96     28.59 o 
  -5  18   1      615.69      670.29     30.52 o 
  -4  18   1        2.36       15.10     11.34 o 
  -3  18   1      939.31      910.68     30.09 o 
  -2  18   1       11.74       16.23      7.80 o 
  -1  18   1      256.91      291.03     17.68 o 
   0  18   1      411.98      405.29     20.12 o 
   1  18   1      905.35      917.93     29.67 o 
   2  18   1      110.28      137.78     12.02 o 
   3  18   1      145.73      172.17     13.18 o 
   4  18   1      109.76       90.57     15.11 o 
   5  18   1     1412.18     1529.14     95.02 o 
  -4  19   1        0.67        2.78     11.67 o 
  -3  19   1      457.75      459.97     34.35 o 
  -2  19   1       53.97       91.80     10.86 o 
  -1  19   1       17.24       18.24     10.51 o 
   0  19   1        3.93       11.59     10.77 o 
   1  19   1      106.33      114.32     14.67 o 
   2  19   1      470.41      477.24     23.56 o 
   3  19   1      980.82     1026.09     39.37 o 
  -2  20   1      610.85      646.46     44.03 o 
  -1  20   1        1.87        1.90      9.74 o 
   0  20   1     1296.33     1292.35     45.73 o 
   1  20   1      226.64      219.78     16.64 o 
 -10   0   2       16.48       20.51     10.26 o 
  -8   0   2     9147.79     9392.82    254.72 o 
  -6   0   2       39.60       43.65      6.56 o 
  -4   0   2     3263.53     3198.58    140.85 o 
  -2   0   2    37409.61    36797.62    978.47 o 
   0   0   2    24476.77    24009.24    638.00 o 
   2   0   2     6211.92     5651.32    152.41 o 
   4   0   2     3472.76     3116.13    127.65 o 
   6   0   2     7543.91     7531.44    302.62 o 
   8   0   2     1520.81     1584.22     74.56 o 
  10   0   2     1632.03     1715.00     83.93 o 
 -11   1   2     2186.36     2294.72     50.23 o 
 -10   1   2     1025.61     1008.96     25.36 o 
  -9   1   2     1122.33     1095.15     26.15 o 
  -8   1   2      110.97      122.32      7.65 o 
  -7   1   2     1245.94     1116.63     29.10 o 
  -6   1   2     4440.42     4539.89    103.91 o 
  -5   1   2     8314.65     7974.40    151.95 o 
  -4   1   2       81.45       85.79      7.57 o 
  -3   1   2    10550.09    10428.75    196.88 o 
  -2   1   2    10829.33    11176.37    239.67 o 
  -1   1   2    26189.73    29792.27    637.43 o 
   0   1   2      924.70      884.20     17.75 o 
   1   1   2      138.36      142.44      3.64 o 
   2   1   2     9799.39    10138.75    157.38 o 
   3   1   2    16461.83    15647.64    344.89 o 
   4   1   2      687.32      552.56     37.24 o 
   5   1   2       61.52       76.42      8.28 o 
   6   1   2     6438.74     6842.81    195.08 o 
   7   1   2     5025.11     5098.28    178.13 o 
   8   1   2     2041.52     1817.32     59.15 o 
   9   1   2        6.22       26.29     16.40 o 
  10   1   2      307.44      320.87     20.82 o 
 -11   2   2      167.72      176.60     11.54 o 
 -10   2   2      212.80      241.92     17.21 o 
  -9   2   2     3022.01     2997.29     61.67 o 
  -8   2   2      391.97      395.22     14.45 o 
  -7   2   2     3687.51     3463.52     81.42 o 
  -6   2   2      426.33      410.85     20.63 o 
  -5   2   2    11389.33    11789.80    223.34 o 
  -4   2   2       14.86       28.38      2.98 o 
  -3   2   2     3160.63     3085.97     59.31 o 
  -2   2   2     2353.40     2288.40     44.33 o 
  -1   2   2    28142.80    29553.46    632.95 o 
   0   2   2     2852.07     2891.91     49.96 o 
   1   2   2    22505.85    22766.93    383.96 o 
   2   2   2       22.68       29.06      2.90 o 
   3   2   2      514.41      474.98     16.73 o 
   4   2   2      571.36      620.70     55.24 o 
   5   2   2    10651.16    10868.38    304.88 o 
   6   2   2        2.96        9.19      7.89 o 
   7   2   2        1.68        6.30     13.27 o 
   8   2   2       69.51       59.94     11.51 o 
   9   2   2     6084.60     6199.38    218.34 o 
  10   2   2       32.72       44.30     13.45 o 
 -11   3   2      123.95      163.52     13.65 o 
 -10   3   2     2161.13     2345.26     50.27 o 
  -9   3   2     1847.38     1838.29     39.98 o 
  -8   3   2      545.46      577.25     18.28 o 
  -7   3   2     3552.66     3552.59     82.22 o 
  -6   3   2     7867.65     7930.61    176.89 o 
  -5   3   2      607.46      597.53     19.55 o 
  -4   3   2      166.44      132.00      4.87 o 
  -3   3   2      289.34      328.66      9.59 o 
  -2   3   2    41887.14    41401.17   1015.69 o 
  -1   3   2    54019.01    56305.48   1204.44 o 
   0   3   2       17.33       36.06      2.36 o 
   1   3   2     1410.30     1532.85     27.16 o 
   2   3   2    12034.33    12045.18    204.25 o 
   3   3   2     4221.37     4164.35     73.06 o 
   4   3   2     3050.03     2943.57     85.71 o 
   5   3   2       22.33       33.48      8.00 o 
   6   3   2     7690.04     8008.88    292.16 o 
   7   3   2     4050.01     3922.84    154.78 o 
   8   3   2      948.83      867.36     33.12 o 
   9   3   2        7.95       29.19     17.06 o 
  10   3   2      237.27      245.68     22.10 o 
 -11   4   2       87.91      104.14     14.95 o 
 -10   4   2      565.60      605.74     21.32 o 
  -9   4   2     1027.16      971.85     23.93 o 
  -8   4   2     3851.64     3923.08     91.20 o 
  -7   4   2     1900.49     1837.34     44.82 o 
  -6   4   2      379.32      386.67     12.50 o 
  -5   4   2     1911.50     1802.32     42.41 o 
  -4   4   2    12528.31    12200.13    244.45 o 
  -3   4   2       90.61      139.58      9.54 o 
  -2   4   2      481.35      520.65     16.83 o 
  -1   4   2     2730.98     2832.91     75.38 o 
   0   4   2    22832.57    22759.92    449.28 o 
   1   4   2     5716.71     5469.34    171.46 o 
   2   4   2     7178.18     7186.07    122.41 o 
   3   4   2     1889.55     2021.50     36.84 o 
   4   4   2     6025.21     5896.29    135.69 o 
   5   4   2      167.88      183.68     11.25 o 
   6   4   2     2429.67     2348.49     71.59 o 
   7   4   2       52.50       83.25     21.43 o 
   8   4   2     1935.67     2021.13     64.99 o 
   9   4   2     1196.50     1138.84     44.58 o 
  10   4   2      868.59      841.86     34.88 o 
 -11   5   2     1501.36     1426.21     48.73 o 
 -10   5   2      413.55      382.35     23.50 o 
  -9   5   2     1278.17     1277.35     35.04 o 
  -8   5   2      763.31      757.64     22.16 o 
  -7   5   2     6189.64     5948.80    134.43 o 
  -6   5   2     2207.29     2046.77     48.53 o 
  -5   5   2     3871.01     3598.59    121.26 o 
  -4   5   2      714.64      782.57     16.96 o 
  -3   5   2     3698.26     3657.67     63.52 o 
  -2   5   2      644.16      641.21     12.22 o 
  -1   5   2    10035.65    10353.00    175.61 o 
   0   5   2     5997.82     6049.89    147.48 o 
   1   5   2     5808.19     5925.67     92.78 o 
   2   5   2     4333.94     4069.84     79.45 o 
   3   5   2    11498.50    11588.96    223.29 o 
   4   5   2       48.15       54.10      4.74 o 
   5   5   2      901.19      893.42     38.61 o 
   6   5   2       25.61       39.80     18.31 o 
   7   5   2     5420.11     5407.27    157.03 o 
   8   5   2     2233.08     2187.57     69.69 o 
   9   5   2       65.84       58.84     13.13 o 
  10   5   2      531.18      565.56     45.36 o 
 -11   6   2      331.02      293.45     18.95 o 
 -10   6   2       10.09       10.43     20.85 o 
  -9   6   2     3958.90     3837.52    129.84 o 
  -8   6   2      670.43      616.24     26.58 o 
  -7   6   2     2320.67     2325.52     70.30 o 
  -6   6   2      171.02      160.24     11.75 o 
  -5   6   2     2618.01     2649.39    109.92 o 
  -4   6   2     3490.59     3467.11     69.56 o 
  -3   6   2    24269.48    24563.55    503.20 o 
  -2   6   2      138.56      117.61      5.99 o 
  -1   6   2    21230.60    22116.56    605.65 o 
   0   6   2     6453.95     6750.55    105.53 o 
   1   6   2     4261.75     4016.50     63.52 o 
   2   6   2     1363.71     1267.90     26.43 o 
   3   6   2       11.05       52.73     10.41 o 
   4   6   2     3811.20     3858.15     90.32 o 
   5   6   2    16740.31    15429.31    302.07 o 
   6   6   2       79.70      123.14     31.31 o 
   7   6   2      944.38     1025.93     55.55 o 
   8   6   2      554.52      510.27     24.08 o 
   9   6   2     1110.34     1122.45     41.66 o 
  10   6   2      181.00      195.21     18.13 o 
 -11   7   2       69.19       56.98     14.06 o 
 -10   7   2     1902.26     1866.31     88.62 o 
  -9   7   2      196.49      224.58     14.90 o 
  -8   7   2      112.52      134.00     12.23 o 
  -7   7   2      760.79      711.91     26.53 o 
  -6   7   2     7891.25     7081.28    200.56 o 
  -5   7   2        0.82        1.39      4.58 o 
  -4   7   2      370.79      392.44     10.25 o 
  -3   7   2       26.10       30.08      2.85 o 
  -2   7   2     7179.65     6782.36    116.01 o 
  -1   7   2     4383.83     4785.59     75.35 o 
   0   7   2     3191.19     2971.13     47.38 o 
   1   7   2      788.55      957.43     24.32 o 
   2   7   2    11005.43    10298.87    198.00 o 
   3   7   2      633.66      669.29     18.91 o 
   4   7   2     1885.28     1922.62     41.02 o 
   5   7   2      416.38      461.09     20.55 o 
   6   7   2      203.98      218.80     13.64 o 
   7   7   2     1033.80      955.35     51.57 o 
   8   7   2     3427.83     3742.95    112.73 o 
   9   7   2       22.41       19.34     14.44 o 
  10   7   2     1244.86     1218.12     45.61 o 
 -10   8   2      208.56      217.18     16.24 o 
  -9   8   2      578.54      531.29     27.21 o 
  -8   8   2     2137.30     2084.29     63.71 o 
  -7   8   2      875.20      856.33     47.86 o 
  -6   8   2      347.57      350.68     12.84 o 
  -5   8   2      384.90      343.54     10.30 o 
  -4   8   2     8286.85     7632.60    157.57 o 
  -3   8   2     6102.19     6046.40    117.82 o 
  -2   8   2      200.47      275.87     13.02 o 
  -1   8   2     3562.45     3648.35     57.98 o 
   0   8   2    11543.06    11610.87    255.32 o 
   1   8   2     2527.33     2457.10     65.23 o 
   2   8   2     3933.97     4006.84     70.46 o 
   3   8   2       30.01       30.19     10.63 o 
   4   8   2     4264.49     4245.51     99.71 o 
   5   8   2     4301.60     4162.28     84.98 o 
   6   8   2      335.29      360.98     21.21 o 
   7   8   2      354.46      335.99     18.27 o 
   8   8   2     1316.44     1426.10     49.38 o 
   9   8   2      422.45      406.53     22.13 o 
  10   8   2      383.27      398.73     32.09 o 
 -10   9   2       56.50       69.09     13.73 o 
  -9   9   2      421.56      412.74     20.91 o 
  -8   9   2      122.95      116.59     12.33 o 
  -7   9   2     5188.18     4703.45    131.87 o 
  -6   9   2        0.77        6.08     11.24 o 
  -5   9   2     1677.65     1503.73     36.52 o 
  -4   9   2        2.69       12.18      4.56 o 
  -3   9   2      578.26      565.24     14.09 o 
  -2   9   2     1500.87     1568.75     32.53 o 
  -1   9   2    10593.42    10621.13    212.47 o 
   0   9   2      290.24      275.66      7.13 o 
   1   9   2     2080.04     2236.42     99.36 o 
   2   9   2      705.37      720.52     17.11 o 
   3   9   2     9259.48     9295.98    212.70 o 
   4   9   2      609.94      554.67     17.74 o 
   5   9   2      125.78      155.80     16.86 o 
   6   9   2      112.39      105.24      8.76 o 
   7   9   2     3773.80     3579.22    107.45 o 
   8   9   2       56.07       68.33     13.22 o 
   9   9   2       66.96      139.76     20.18 o 
 -10  10   2      392.01      379.01     21.04 o 
  -9  10   2     1328.76     1243.80     42.90 o 
  -8  10   2     1491.47     1342.55     44.55 o 
  -7  10   2     1436.83     1460.57     46.77 o 
  -6  10   2      834.44      808.20     57.15 o 
  -5  10   2     1612.00     1466.12     81.74 o 
  -4  10   2     5768.45     5534.79    108.79 o 
  -3  10   2     4863.00     4927.90     97.03 o 
  -2  10   2      105.92      116.54      5.70 o 
  -1  10   2     4363.51     4511.41     79.50 o 
   0  10   2     4762.41     4644.24     93.01 o 
   1  10   2     6925.37     6556.71    130.09 o 
   2  10   2     2033.08     1983.26     41.84 o 
   3  10   2      736.16      711.51     20.88 o 
   4  10   2     3003.23     2940.57     87.45 o 
   5  10   2     3404.80     3268.33     68.26 o 
   6  10   2      426.11      464.22     29.18 o 
   7  10   2       43.63       43.19     11.50 o 
   8  10   2      757.76      746.57     35.91 o 
   9  10   2     1569.70     1583.17     55.20 o 
  -9  11   2       24.12       30.10     11.58 o 
  -8  11   2       46.01       82.93     12.70 o 
  -7  11   2      168.62      179.55     15.30 o 
  -6  11   2     3237.31     3084.16     89.02 o 
  -5  11   2       33.47       55.04      9.72 o 
  -4  11   2       89.74      106.85     10.72 o 
  -3  11   2       13.68        9.45      4.19 o 
  -2  11   2     3172.17     2956.21     55.93 o 
  -1  11   2      513.97      501.47     16.52 o 
   0  11   2      222.15      223.72     10.18 o 
   1  11   2      151.68      129.62      8.72 o 
   2  11   2     3008.73     2906.53     60.05 o 
   3  11   2       12.49       16.72      5.85 o 
   4  11   2     2923.88     2890.11     70.50 o 
   5  11   2        4.09       -3.18      6.31 o 
   6  11   2     1449.81     1329.35     36.57 o 
   7  11   2       95.31      109.35     12.21 o 
   8  11   2     1827.38     1889.69     62.79 o 
   9  11   2       37.49       54.56     22.49 o 
  -9  12   2      211.78      219.27     17.03 o 
  -8  12   2     1542.24     1490.99     49.48 o 
  -7  12   2      963.45      957.34     34.30 o 
  -6  12   2       44.75       51.60     10.30 o 
  -5  12   2     1150.26     1146.17     37.58 o 
  -4  12   2      533.96      534.14     16.99 o 
  -3  12   2     2186.40     2125.76     39.75 o 
  -2  12   2     2361.18     2252.84     74.82 o 
  -1  12   2      861.93      877.89     39.76 o 
   0  12   2     2808.82     2862.90     59.29 o 
   1  12   2     4903.93     4826.62    108.60 o 
   2  12   2      884.17      928.91     26.23 o 
   3  12   2      590.15      593.39     19.15 o 
   4  12   2      662.41      653.89     21.00 o 
   5  12   2     1290.12     1258.28     35.03 o 
   6  12   2      874.60      866.19     23.07 o 
   7  12   2        1.85       16.58      8.70 o 
   8  12   2      189.47      180.77     23.38 o 
  -9  13   2       57.65      105.11     19.25 o 
  -8  13   2       75.86       86.30     14.33 o 
  -7  13   2      426.88      410.00     20.27 o 
  -6  13   2      170.24      177.58     17.33 o 
  -5  13   2     2964.08     2901.55     84.20 o 
  -4  13   2       46.99       55.15     13.54 o 
  -3  13   2     1250.74     1157.13     31.60 o 
  -2  13   2      205.15      204.78      8.77 o 
  -1  13   2     4629.89     4569.61    161.40 o 
   0  13   2      390.56      396.90     12.16 o 
   1  13   2        7.52       17.86      4.87 o 
   2  13   2      280.36      269.13     12.04 o 
   3  13   2     6137.51     5960.97    139.56 o 
   4  13   2       50.19       58.24      8.63 o 
   5  13   2       37.10       65.63      9.37 o 
   6  13   2       48.32       59.39      8.22 o 
   7  13   2     1306.01     1197.53     34.99 o 
   8  13   2       67.80      102.06     28.07 o 
  -8  14   2     1913.34     1939.44     62.03 o 
  -7  14   2      174.48      166.43     14.49 o 
  -6  14   2       43.20       67.82     11.99 o 
  -5  14   2      425.62      387.02     29.43 o 
  -4  14   2     1218.42     1247.30     53.10 o 
  -3  14   2       85.88      106.60     11.89 o 
  -2  14   2      345.45      349.36     13.85 o 
  -1  14   2     1060.78     1027.38     24.62 o 
   0  14   2     3894.15     3822.93     78.55 o 
   1  14   2     1719.42     1695.18     43.62 o 
   2  14   2      279.34      282.31     12.76 o 
   3  14   2        0.22       -0.79      7.00 o 
   4  14   2      743.51      744.15     23.94 o 
   5  14   2      593.02      568.54     29.85 o 
   6  14   2      574.68      578.65     18.21 o 
   7  14   2        2.33       -4.92      9.39 o 
  -7  15   2       67.46       44.97     23.42 o 
  -6  15   2     1599.18     1673.15     81.67 o 
  -5  15   2      490.83      528.44     19.49 o 
  -4  15   2       60.96       80.68      9.30 o 
  -3  15   2      475.16      471.11     17.26 o 
  -2  15   2     2507.56     2509.42     62.27 o 
  -1  15   2       16.14       28.84      8.20 o 
   0  15   2       29.89       46.95     18.65 o 
   1  15   2        0.18        0.64      6.40 o 
   2  15   2     1570.70     1513.02     40.42 o 
   3  15   2      310.63      336.61     14.82 o 
   4  15   2      451.86      499.03     18.91 o 
   5  15   2      411.18      367.00     16.58 o 
   6  15   2     1397.95     1398.89     34.49 o 
   7  15   2      333.38      327.42     16.66 o 
  -7  16   2      900.91      935.26     55.51 o 
  -6  16   2      228.31      201.16     17.15 o 
  -5  16   2     1224.01     1245.73     35.84 o 
  -4  16   2       78.64       75.86      9.93 o 
  -3  16   2      194.78      236.32     16.08 o 
  -2  16   2      312.48      323.45     14.20 o 
  -1  16   2      449.22      418.18     20.31 o 
   0  16   2       16.70       16.25      8.63 o 
   1  16   2     2865.07     2942.16     72.51 o 
   2  16   2      534.78      530.12     19.42 o 
   3  16   2      594.36      582.83     20.72 o 
   4  16   2       46.77       32.21      9.68 o 
   5  16   2      205.00      232.00     14.21 o 
   6  16   2      287.91      281.59     13.54 o 
  -6  17   2      186.14      220.49     17.95 o 
  -5  17   2      473.02      447.21     20.26 o 
  -4  17   2       10.32       12.07      7.97 o 
  -3  17   2      259.89      254.83     13.40 o 
  -2  17   2     1902.38     1847.79     59.86 o 
  -1  17   2     1893.21     1733.57     87.01 o 
   0  17   2        2.16       -7.33     10.85 o 
   1  17   2      332.48      329.35     18.24 o 
   2  17   2       19.52       30.03     11.44 o 
   3  17   2     1222.90     1254.51     36.11 o 
   4  17   2      361.77      388.21     17.82 o 
   5  17   2       24.22       39.95     18.38 o 
  -5  18   2        0.73       -6.01      8.82 o 
  -4  18   2      754.23      811.27     36.72 o 
  -3  18   2       70.60       99.04     13.63 o 
  -2  18   2       34.65       64.13     11.94 o 
  -1  18   2      168.80      177.48     17.45 o 
   0  18   2      818.08      785.05     30.98 o 
   1  18   2       99.93      135.25     14.73 o 
   2  18   2      329.04      356.33     21.20 o 
   3  18   2      341.27      363.45     20.46 o 
   4  18   2      516.89      591.04     25.21 o 
  -4  19   2       29.41       36.87     34.39 o 
  -3  19   2      273.81      238.62     17.33 o 
  -2  19   2      728.13      774.06     31.90 o 
  -1  19   2       73.12       84.11     13.38 o 
   0  19   2      622.45      638.06     45.01 o 
   1  19   2       10.42        6.95     17.57 o 
   2  19   2     1074.10     1067.67     39.90 o 
   3  19   2      305.59      343.70     20.44 o 
  -1  20   2      363.54      379.72     21.70 o 
   0  20   2        2.02       15.73     11.45 o 
 -11   0   3     2226.39     2370.02     72.93 o 
  -9   0   3     3517.91     3809.93    108.53 o 
  -7   0   3     4102.69     4029.70    143.58 o 
  -5   0   3      634.88      726.49     29.51 o 
  -3   0   3    34369.58    35307.79    936.97 o 
  -1   0   3    24438.64    26723.35    711.36 o 
   1   0   3    14174.47    14212.96    271.10 o 
   3   0   3      143.40      272.79     11.81 o 
   5   0   3    20524.92    20087.86    790.51 o 
   7   0   3       18.73       31.93     12.96 o 
   9   0   3     2589.52     2672.20    119.85 o 
 -11   1   3      404.74      390.94     17.13 o 
 -10   1   3      957.35      947.37     24.10 o 
  -9   1   3      942.42      977.73     23.96 o 
  -8   1   3     1126.96     1086.14     25.12 o 
  -7   1   3      832.89      812.98     19.28 o 
  -6   1   3    12654.77    12686.78    240.67 o 
  -5   1   3     6483.60     6809.95    129.87 o 
  -4   1   3      211.10      239.59      8.22 o 
  -3   1   3     1108.58     1198.50     24.13 o 
  -2   1   3     8083.41     8984.18    193.12 o 
  -1   1   3     5897.60     6380.86    120.78 o 
   0   1   3    19739.48    19901.23    432.64 o 
   1   1   3        3.28        8.49      2.31 o 
   2   1   3    14827.11    15210.07    235.29 o 
   3   1   3    19463.90    20298.53    456.26 o 
   4   1   3     1873.31     1834.52     53.02 o 
   5   1   3      385.49      398.35     17.55 o 
   6   1   3      211.83      251.98     14.55 o 
   7   1   3     1852.65     1931.49     61.47 o 
   8   1   3     4529.71     4063.89    121.65 o 
   9   1   3      304.77      326.55     33.22 o 
  10   1   3      508.91      539.20     27.46 o 
 -11   2   3       31.99       43.35     10.31 o 
 -10   2   3      131.33      144.63      9.41 o 
  -9   2   3      188.50      203.60      9.68 o 
  -8   2   3     4745.91     4714.02     92.60 o 
  -7   2   3       39.24       63.84      5.78 o 
  -6   2   3     1009.68      987.38     21.86 o 
  -5   2   3      670.39      640.09     14.85 o 
  -4   2   3    18450.84    18560.95    455.80 o 
  -3   2   3     5781.70     5889.74    112.04 o 
  -2   2   3    19479.01    21275.79    455.40 o 
  -1   2   3      292.88      329.89      9.08 o 
   0   2   3    24576.62    25013.42    545.01 o 
   1   2   3      171.06      190.15      4.95 o 
   2   2   3    21243.89    21982.67    340.60 o 
   3   2   3     1222.26     1165.21     20.34 o 
   4   2   3     9933.72     9612.80    214.00 o 
   5   2   3     2510.50     2432.40     80.50 o 
   6   2   3     6991.99     7101.50    202.69 o 
   7   2   3        3.97       17.62      9.00 o 
   8   2   3     2313.55     2364.26    124.96 o 
   9   2   3        6.23       -9.01     13.27 o 
  10   2   3     1948.55     2083.12     69.86 o 
 -11   3   3      297.00      315.97     19.56 o 
 -10   3   3      722.55      684.51     21.96 o 
  -9   3   3     1435.82     1395.14     31.62 o 
  -8   3   3        5.32        8.79      5.24 o 
  -7   3   3     3307.83     3286.36     69.80 o 
  -6   3   3     1927.65     1967.28     40.18 o 
  -5   3   3     6025.88     6281.76    120.23 o 
  -4   3   3     6584.47     6845.33    130.04 o 
  -3   3   3     2141.05     2245.62     50.22 o 
  -2   3   3     6004.81     6236.80    134.59 o 
  -1   3   3     3392.94     3077.63     70.87 o 
   0   3   3       12.84       16.70      2.33 o 
   1   3   3      440.00      552.52     11.49 o 
   2   3   3      618.44      673.03     13.39 o 
   3   3   3    11495.73    11188.62    174.74 o 
   4   3   3     6927.23     7185.94    140.12 o 
   5   3   3      246.25      311.28     33.69 o 
   6   3   3     1579.95     1568.09     50.76 o 
   7   3   3     2982.11     2898.32     88.50 o 
   8   3   3      729.07      686.86     29.05 o 
   9   3   3      740.40      730.85     31.44 o 
  10   3   3       38.36       76.26     16.10 o 
 -11   4   3      577.97      623.61     27.54 o 
 -10   4   3        0.41        5.01     10.61 o 
  -9   4   3      490.12      487.98     17.04 o 
  -8   4   3      931.09      868.49     21.17 o 
  -7   4   3     4867.58     4610.76     90.05 o 
  -6   4   3      269.77      258.02      8.55 o 
  -5   4   3     3430.75     3512.94     68.35 o 
  -4   4   3       37.48       25.95      3.15 o 
  -3   4   3     9493.59     9509.13    218.25 o 
  -2   4   3     3600.67     4065.35     90.46 o 
  -1   4   3      166.53      237.16     16.70 o 
   0   4   3      731.09      666.77     14.42 o 
   1   4   3    20322.20    20662.77    349.14 o 
   2   4   3     2965.59     3135.21     62.39 o 
   3   4   3      659.67      719.17     16.32 o 
   4   4   3      698.15      721.18     15.50 o 
   5   4   3     4008.91     3805.58    119.42 o 
   6   4   3     2075.38     1992.93     62.57 o 
   7   4   3     1162.07     1110.29     52.93 o 
   8   4   3      375.06      390.58     25.92 o 
   9   4   3     3681.02     3663.76    112.34 o 
  10   4   3       42.42       11.01     12.93 o 
 -11   5   3      676.59      662.40     28.76 o 
 -10   5   3     2240.10     2171.43     67.34 o 
  -9   5   3      116.59      144.92     20.07 o 
  -8   5   3      804.65      736.64     21.50 o 
  -7   5   3       57.29       58.73      5.92 o 
  -6   5   3     8404.33     8422.79    160.74 o 
  -5   5   3     2957.35     2895.49     56.92 o 
  -4   5   3     1827.76     1741.59     45.97 o 
  -3   5   3      820.59      879.57     18.44 o 
  -2   5   3    11126.54    10821.89    232.36 o 
  -1   5   3     4116.61     4363.74    101.00 o 
   0   5   3     4926.43     5279.62     91.72 o 
   1   5   3      396.50      441.47      9.40 o 
   2   5   3     5236.32     5143.52    123.58 o 
   3   5   3     8023.63     8568.47    190.94 o 
   4   5   3     6750.98     6445.56    174.55 o 
   5   5   3        8.38       11.76      7.33 o 
   6   5   3      408.53      415.84     24.63 o 
   7   5   3     1621.37     1651.32     54.37 o 
   8   5   3     2426.10     2416.67     76.62 o 
   9   5   3       12.42       39.44     13.86 o 
  10   5   3       15.42       26.57     13.61 o 
 -11   6   3       71.35      114.19     16.10 o 
 -10   6   3       31.77       39.29     12.34 o 
  -9   6   3        1.00       -9.37      9.38 o 
  -8   6   3     5044.77     4816.22    135.34 o 
  -7   6   3      893.38      868.14     25.38 o 
  -6   6   3       56.18       79.62      5.78 o 
  -5   6   3       87.43      140.00     11.26 o 
  -4   6   3     5039.08     5060.88     96.99 o 
  -3   6   3     4552.37     4420.11     84.31 o 
  -2   6   3     3987.30     3929.96     75.24 o 
  -1   6   3     2283.57     2572.52     41.21 o 
   0   6   3    12352.46    12763.97    198.05 o 
   1   6   3     4006.33     3763.28     64.62 o 
   2   6   3     6591.87     6918.08    123.42 o 
   3   6   3      127.56      132.44      8.47 o 
   4   6   3     6174.17     6099.43    158.13 o 
   5   6   3     3682.34     3560.25     73.34 o 
   6   6   3     7895.84     7604.99    302.42 o 
   7   6   3      420.35      380.07     19.80 o 
   8   6   3      325.11      287.13     18.22 o 
   9   6   3      702.80      759.01     32.38 o 
  10   6   3     2060.12     2139.54     71.96 o 
 -11   7   3     1559.58     1540.89     52.42 o 
 -10   7   3       31.69       41.42     12.49 o 
  -9   7   3      424.57      426.81     20.74 o 
  -8   7   3       95.07      115.00     11.86 o 
  -7   7   3      967.38     1020.47     34.45 o 
  -6   7   3      346.58      358.34     16.28 o 
  -5   7   3     8227.98     8263.29    179.69 o 
  -4   7   3      744.75      820.82     17.98 o 
  -3   7   3     5336.06     5153.45     98.21 o 
  -2   7   3       32.03       38.01      2.89 o 
  -1   7   3    13443.04    13446.78    209.20 o 
   0   7   3      366.87      395.03      7.90 o 
   1   7   3      370.07      390.61      8.00 o 
   2   7   3      332.70      393.12      9.03 o 
   3   7   3    10451.03    10252.50    197.95 o 
   4   7   3     1687.76     1776.08     57.86 o 
   5   7   3        4.23       10.02      4.63 o 
   6   7   3       15.15       43.82     10.14 o 
   7   7   3     5998.41     6179.71    251.17 o 
   8   7   3      160.23      167.64     15.25 o 
   9   7   3       47.40       62.40     14.26 o 
 -10   8   3      161.20      178.44     17.54 o 
  -9   8   3       26.36       48.48     12.18 o 
  -8   8   3     1274.83     1307.68     43.17 o 
  -7   8   3     1770.28     1780.21     54.73 o 
  -6   8   3        6.47       36.46     10.31 o 
  -5   8   3     2042.31     2073.86    100.17 o 
  -4   8   3     1415.74     1338.40     40.49 o 
  -3   8   3     3480.59     3398.58     65.76 o 
  -2   8   3     7341.00     7331.82    125.41 o 
  -1   8   3     2119.97     2474.42     40.07 o 
   0   8   3     1834.86     1780.16     29.30 o 
   1   8   3     7010.55     6747.75    125.68 o 
   2   8   3     3022.67     2966.86     52.99 o 
   3   8   3      209.51      219.29     11.69 o 
   4   8   3     2936.54     2997.94     72.21 o 
   5   8   3      662.88      662.95     17.69 o 
   6   8   3     2409.14     2351.38     58.96 o 
   7   8   3     1194.91     1229.56     43.14 o 
   8   8   3      163.51      178.41     15.39 o 
   9   8   3     1837.27     1822.59     63.20 o 
 -10   9   3     1758.92     1682.57     56.84 o 
  -9   9   3      231.47      239.45     16.25 o 
  -8   9   3      229.48      233.12     15.31 o 
  -7   9   3       85.19       97.61     12.33 o 
  -6   9   3     5755.32     5677.58    156.88 o 
  -5   9   3       45.57       52.26      8.23 o 
  -4   9   3     2511.74     2427.59     69.30 o 
  -3   9   3       28.01       28.27      4.42 o 
  -2   9   3    10519.86    10537.76    251.89 o 
  -1   9   3        5.11       13.42      2.72 o 
   0   9   3      712.76      691.97     12.82 o 
   1   9   3        0.02        6.77      3.10 o 
   2   9   3     3090.33     3049.29     72.45 o 
   3   9   3      481.80      506.71     16.38 o 
   4   9   3     5395.88     5251.39    133.02 o 
   5   9   3      311.09      314.12     11.33 o 
   6   9   3     1229.89     1230.32     29.70 o 
   7   9   3       26.55       21.09     13.74 o 
   8   9   3     1299.47     1256.05     45.21 o 
   9   9   3        0.37       20.03     13.39 o 
 -10  10   3        7.76        8.38     24.13 o 
  -9  10   3       41.98       43.97     12.60 o 
  -8  10   3      676.57      691.82     27.59 o 
  -7  10   3      742.61      726.13     27.65 o 
  -6  10   3        3.21       10.68      8.37 o 
  -5  10   3      804.97      776.81     41.93 o 
  -4  10   3     3512.31     3306.65     92.92 o 
  -3  10   3     1767.09     1730.29     55.12 o 
  -2  10   3     1521.52     1512.22     28.60 o 
  -1  10   3      188.69      221.20      6.13 o 
   0  10   3     2247.35     2453.62     50.65 o 
   1  10   3     6849.45     6424.80    334.48 o 
   2  10   3     1560.78     1479.85     47.68 o 
   3  10   3      215.90      238.71     10.95 o 
   4  10   3     1125.93     1168.51     34.84 o 
   5  10   3     1972.77     1956.72     43.27 o 
   6  10   3     4403.98     4162.07     86.48 o 
   7  10   3      393.13      405.27     21.42 o 
   8  10   3      315.39      323.83     20.13 o 
   9  10   3     1022.12     1081.96     41.78 o 
  -9  11   3     1018.94      957.98     35.72 o 
  -8  11   3      264.92      255.15     16.47 o 
  -7  11   3      786.82      807.63     30.16 o 
  -6  11   3      480.88      429.02     19.44 o 
  -5  11   3     3078.96     3096.21     88.66 o 
  -4  11   3     1203.82     1126.55     57.11 o 
  -3  11   3      965.35     1010.63     26.56 o 
  -2  11   3      586.32      608.31     18.79 o 
  -1  11   3     9585.43     9028.00    190.47 o 
   0  11   3     1622.80     1717.32     36.83 o 
   1  11   3      146.93      169.84      9.18 o 
   2  11   3      676.58      677.45     20.40 o 
   3  11   3     8919.41     8957.24    206.09 o 
   4  11   3      659.80      621.02     20.19 o 
   5  11   3       49.93       51.96      7.19 o 
   6  11   3      405.91      401.35     14.23 o 
   7  11   3     2074.87     2122.69     55.43 o 
   8  11   3      105.86      112.59     15.50 o 
  -9  12   3      281.58      311.70     25.41 o 
  -8  12   3     1784.81     1818.78     58.00 o 
  -7  12   3      127.30      131.91     13.92 o 
  -6  12   3       66.28       83.33     11.29 o 
  -5  12   3      162.19      167.76     24.44 o 
  -4  12   3     3223.63     3169.06    103.29 o 
  -3  12   3     3340.05     3239.84     65.55 o 
  -2  12   3     1607.24     1598.08     74.13 o 
  -1  12   3     1116.07     1106.32     25.52 o 
   0  12   3     1233.92     1243.54     32.69 o 
   1  12   3      269.23      298.86     12.11 o 
   2  12   3     1226.34     1230.98     33.11 o 
   3  12   3        0.36        1.39      6.38 o 
   4  12   3     1246.96     1196.28     33.35 o 
   5  12   3     2347.82     2403.62     61.12 o 
   6  12   3     1681.20     1660.69     38.81 o 
   7  12   3      105.34      124.08     12.19 o 
   8  12   3      170.43      183.35     17.86 o 
  -9  13   3      182.08      238.79     37.24 o 
  -8  13   3      290.05      302.48     18.70 o 
  -7  13   3        7.74       13.92     10.50 o 
  -6  13   3     4429.65     4166.37    118.33 o 
  -5  13   3      259.84      243.18     14.38 o 
  -4  13   3       74.06       90.33     18.27 o 
  -3  13   3       86.87      109.86      8.98 o 
  -2  13   3     2759.33     2576.54    118.90 o 
  -1  13   3     1164.01     1212.92     64.26 o 
   0  13   3     3013.93     3057.61     88.89 o 
   1  13   3       54.01       57.07      7.45 o 
   2  13   3     4201.66     4097.30    111.94 o 
   3  13   3      192.16      202.55     11.20 o 
   4  13   3      656.92      692.50     22.54 o 
   5  13   3       32.78       34.68      8.75 o 
   6  13   3      620.26      575.10     20.36 o 
   7  13   3      136.36      182.34     13.89 o 
  -8  14   3      153.06      144.16     15.55 o 
  -7  14   3      148.03      171.26     14.41 o 
  -6  14   3        1.99       -3.47      9.47 o 
  -5  14   3       31.15       42.47     17.41 o 
  -4  14   3     1489.94     1570.88     70.54 o 
  -3  14   3     4419.51     4421.90    125.24 o 
  -2  14   3     1162.61     1155.14     31.97 o 
  -1  14   3     1223.67     1205.48     92.36 o 
   0  14   3      394.70      374.11     28.61 o 
   1  14   3      659.87      638.31     25.27 o 
   2  14   3      307.54      296.77     13.37 o 
   3  14   3      222.29      225.41     13.47 o 
   4  14   3      289.14      285.96     16.96 o 
   5  14   3     3220.73     3274.16     81.35 o 
   6  14   3      413.80      417.30     15.44 o 
   7  14   3        3.59        2.89     11.47 o 
  -7  15   3      461.84      493.12     37.55 o 
  -6  15   3      128.46      165.68     23.58 o 
  -5  15   3      679.73      714.78     29.42 o 
  -4  15   3       51.31       63.42      8.98 o 
  -3  15   3       17.83       25.89      7.42 o 
  -2  15   3        1.61       -3.75      8.21 o 
  -1  15   3     1595.16     1555.78    103.92 o 
   0  15   3      438.31      414.17     19.62 o 
   1  15   3       10.67       29.83      9.36 o 
   2  15   3      389.42      381.77     30.96 o 
   3  15   3     3272.15     3275.03     80.39 o 
   4  15   3      230.72      245.50     13.71 o 
   5  15   3       24.64       48.06     10.39 o 
   6  15   3       34.75       49.74      8.90 o 
  -7  16   3      106.35      130.70     27.17 o 
  -6  16   3       35.52       34.73     16.75 o 
  -5  16   3      431.37      389.15     25.26 o 
  -4  16   3     1145.62     1168.90     33.77 o 
  -3  16   3       62.04       63.69     11.70 o 
  -2  16   3      126.84      144.26     13.21 o 
  -1  16   3      135.85      121.14     12.71 o 
   0  16   3      865.62      824.56     31.26 o 
   1  16   3      131.54      136.56     12.99 o 
   2  16   3      709.08      697.34     28.30 o 
   3  16   3      487.80      430.88     21.37 o 
   4  16   3      349.26      370.55     16.97 o 
   5  16   3       29.70       22.45     10.15 o 
  -6  17   3      228.83      241.13     18.27 o 
  -5  17   3      112.76      146.81     16.02 o 
  -4  17   3      374.27      370.38     20.73 o 
  -3  17   3      416.16      409.20     21.13 o 
  -2  17   3     1193.42     1108.97     48.88 o 
  -1  17   3      524.60      505.81     23.49 o 
   0  17   3      403.29      429.63     21.01 o 
   1  17   3        9.77        6.30      9.85 o 
   2  17   3      281.21      278.93     24.67 o 
   3  17   3      280.20      324.59     18.90 o 
   4  17   3     1179.56     1209.31     44.11 o 
   5  17   3       60.32       50.71     14.17 o 
  -5  18   3      238.16      280.90     19.12 o 
  -4  18   3       58.69       66.71     22.92 o 
  -3  18   3     1222.92     1293.32     46.12 o 
  -2  18   3      144.80      158.45     14.99 o 
  -1  18   3       76.24       84.81     13.37 o 
   0  18   3      303.05      290.67     17.75 o 
   1  18   3      553.28      587.13     26.22 o 
   2  18   3        9.25       14.58     16.90 o 
   3  18   3        0.06        4.64     15.22 o 
   4  18   3      202.00      222.22     17.98 o 
  -3  19   3       62.64       98.91     18.74 o 
  -2  19   3      252.22      274.04     18.57 o 
  -1  19   3      141.35      143.91     15.22 o 
   0  19   3      348.38      372.17     20.51 o 
   1  19   3        6.50       15.58     15.15 o 
   2  19   3      331.53      330.14     20.30 o 
 -10   0   4      160.27      139.75     17.25 o 
  -8   0   4     6358.54     6385.63    175.23 o 
  -6   0   4      579.75      490.96     17.94 o 
  -4   0   4    12711.82    13457.31    666.33 o 
  -2   0   4     1723.30     1547.67     43.39 o 
   0   0   4     9417.65     9926.93    218.09 o 
   2   0   4    11270.67    10639.99    249.24 o 
   4   0   4     6030.40     5949.25    208.19 o 
   6   0   4     1129.84     1270.59     60.66 o 
   8   0   4      113.43      110.16     20.53 o 
  10   0   4     1955.88     1969.44     95.41 o 
 -11   1   4      597.53      620.85     26.06 o 
 -10   1   4      895.07      921.96     38.99 o 
  -9   1   4      358.91      335.04     13.64 o 
  -8   1   4      293.73      305.91     10.68 o 
  -7   1   4      510.68      548.66     14.40 o 
  -6   1   4     1545.04     1534.30     31.98 o 
  -5   1   4     1921.71     1849.82     37.37 o 
  -4   1   4      714.93      708.54     15.55 o 
  -3   1   4      320.27      389.39      9.28 o 
  -2   1   4    10620.91    11714.78    220.95 o 
  -1   1   4     5186.11     5421.27    103.15 o 
   0   1   4     3482.55     3506.09     51.33 o 
   1   1   4      307.90      351.80      6.50 o 
   2   1   4     1386.90     1411.38     23.84 o 
   3   1   4     1745.93     1653.10     30.54 o 
   4   1   4     5462.11     5323.45    136.76 o 
   5   1   4     1807.27     1732.11     54.54 o 
   6   1   4      541.53      570.22     23.46 o 
   7   1   4     5365.40     5341.98    156.18 o 
   8   1   4     1638.15     1556.92     57.50 o 
   9   1   4       83.75       87.69     15.12 o 
  10   1   4        1.58       14.79     24.40 o 
 -11   2   4      758.41      729.85     25.25 o 
 -10   2   4        0.65       24.23      8.51 o 
  -9   2   4      126.18      131.79      9.18 o 
  -8   2   4      412.41      395.69     14.10 o 
  -7   2   4    13136.67    12800.98    242.97 o 
  -6   2   4       15.64       21.66      4.09 o 
  -5   2   4     4564.75     4554.41     87.89 o 
  -4   2   4        8.37       24.50      3.10 o 
  -3   2   4    16938.74    18339.84    392.55 o 
  -2   2   4     1838.25     2053.31     46.04 o 
  -1   2   4      369.17      470.09     17.43 o 
   0   2   4      668.58      757.35     15.14 o 
   1   2   4    22486.74    22117.33    379.04 o 
   2   2   4      376.69      350.16      7.62 o 
   3   2   4      205.09      228.04      6.28 o 
   4   2   4      607.79      644.01     16.18 o 
   5   2   4     5665.69     5638.27    200.07 o 
   6   2   4      105.16      109.68     11.81 o 
   7   2   4     2564.70     2429.00     75.99 o 
   8   2   4       86.41       99.43     14.52 o 
   9   2   4     1632.93     1638.28     56.94 o 
  10   2   4      234.34      274.90     20.73 o 
 -11   3   4      369.65      389.26     21.11 o 
 -10   3   4     3466.94     3499.54     84.63 o 
  -9   3   4      890.02      907.13     25.80 o 
  -8   3   4        0.85        3.34      6.23 o 
  -7   3   4      306.37      331.08     12.43 o 
  -6   3   4      616.52      607.36     14.91 o 
  -5   3   4      789.23      743.02     19.72 o 
  -4   3   4    11094.01    11640.45    219.26 o 
  -3   3   4      142.67      177.94      8.43 o 
  -2   3   4    16557.71    17714.68    380.31 o 
  -1   3   4      705.31      686.54     17.03 o 
   0   3   4     7437.36     7489.43    127.73 o 
   1   3   4      342.13      368.37      8.34 o 
   2   3   4     1990.76     2115.64     37.93 o 
   3   3   4     2530.65     2391.60     43.37 o 
   4   3   4    15368.36    15058.87    266.95 o 
   5   3   4      253.32      252.62     19.05 o 
   6   3   4     2814.55     2828.83    120.78 o 
   7   3   4      355.60      443.53     28.07 o 
   8   3   4     2252.25     2311.15     74.27 o 
   9   3   4      414.63      403.55     25.06 o 
 -11   4   4       74.08       99.64     32.67 o 
 -10   4   4       40.93       48.14     12.24 o 
  -9   4   4        2.04        0.84      7.23 o 
  -8   4   4     4752.77     4758.90    107.03 o 
  -7   4   4     3042.39     3008.48     69.12 o 
  -6   4   4      691.67      666.19     18.58 o 
  -5   4   4     2158.49     2115.23     42.38 o 
  -4   4   4     9151.11     9544.69    192.64 o 
  -3   4   4      881.08      902.65     22.06 o 
  -2   4   4     4052.00     3980.64     87.38 o 
  -1   4   4       40.15       46.26      4.26 o 
   0   4   4    10088.29    10746.86    182.28 o 
   1   4   4     1300.20     1269.82     30.54 o 
   2   4   4     6380.03     6290.38    120.92 o 
   3   4   4        3.69       14.94      3.12 o 
   4   4   4     3618.45     3758.83     67.55 o 
   5   4   4      201.92      203.91     12.89 o 
   6   4   4     5290.99     5733.65    165.93 o 
   7   4   4      322.38      342.38     19.31 o 
   8   4   4      703.04      702.18     30.02 o 
   9   4   4      235.51      246.98     36.19 o 
 -11   5   4      182.47      179.75     16.28 o 
 -10   5   4       11.23        7.50     10.36 o 
  -9   5   4     1524.49     1461.67     47.49 o 
  -8   5   4       58.95       75.73      8.79 o 
  -7   5   4      533.47      544.81     28.06 o 
  -6   5   4     4614.59     4583.28    101.90 o 
  -5   5   4     4068.01     3908.56     86.95 o 
  -4   5   4      614.78      634.31     17.01 o 
  -3   5   4       29.62       44.11      4.43 o 
  -2   5   4     1135.08     1243.08     29.62 o 
  -1   5   4    18326.35    19866.61    425.52 o 
   0   5   4      289.30      253.49      6.47 o 
   1   5   4     1542.21     1643.06     29.88 o 
   2   5   4     1683.91     1746.51     43.83 o 
   3   5   4    12706.50    12650.15    215.61 o 
   4   5   4       16.71       34.71      4.99 o 
   5   5   4      300.20      290.61     12.23 o 
   6   5   4        8.63       15.81      9.35 o 
   7   5   4     4877.98     4912.69    297.54 o 
   8   5   4     1060.15     1113.45     41.50 o 
   9   5   4      390.94      369.25     21.87 o 
 -11   6   4     1054.95     1025.63     87.91 o 
 -10   6   4       18.76       22.90     13.08 o 
  -9   6   4     1499.91     1466.59     47.97 o 
  -8   6   4     1205.32     1202.02     39.98 o 
  -7   6   4     1783.62     1693.47     41.27 o 
  -6   6   4      196.15      210.38      9.43 o 
  -5   6   4      363.54      343.38     11.59 o 
  -4   6   4      643.55      668.57     17.71 o 
  -3   6   4    17320.38    17169.23    383.70 o 
  -2   6   4      123.15      185.53      7.28 o 
  -1   6   4     2143.58     2466.46     78.64 o 
   0   6   4     2884.77     3071.36     53.78 o 
   1   6   4     6992.29     6854.13    117.52 o 
   2   6   4      762.67      721.08     14.96 o 
   3   6   4     3932.86     3839.81     67.60 o 
   4   6   4       86.15       93.87      6.37 o 
   5   6   4     5323.00     5208.28    112.47 o 
   6   6   4      193.60      181.85     16.71 o 
   7   6   4       53.68      120.19     14.76 o 
   8   6   4       13.22       50.12     17.80 o 
   9   6   4      468.48      400.73     22.99 o 
 -11   7   4        5.77      -17.92     11.95 o 
 -10   7   4     1173.69     1184.37     41.72 o 
  -9   7   4      307.33      331.51     18.22 o 
  -8   7   4     1026.54     1076.44     36.81 o 
  -7   7   4      158.37      134.91     11.33 o 
  -6   7   4     6706.71     6409.08    389.98 o 
  -5   7   4      313.87      276.85     10.35 o 
  -4   7   4     1863.86     1893.94     43.67 o 
  -3   7   4       94.38       98.72      9.40 o 
  -2   7   4     6930.04     7283.14    157.93 o 
  -1   7   4     1973.35     1993.58     40.21 o 
   0   7   4     9141.65     8707.95    136.25 o 
   1   7   4        4.00        3.67      7.38 o 
   2   7   4     6325.36     6306.28    108.90 o 
   3   7   4      519.75      509.96     13.50 o 
   4   7   4     3194.19     3275.50     67.80 o 
   5   7   4       61.12       76.50      7.93 o 
   6   7   4     1293.96     1321.09     45.07 o 
   7   7   4       72.03      105.22     13.66 o 
   8   7   4     3492.95     3582.45    143.78 o 
   9   7   4       20.44        7.39     13.32 o 
 -10   8   4        1.75       11.74     11.68 o 
  -9   8   4     1173.92     1157.45     40.29 o 
  -8   8   4     2700.30     2566.23    150.37 o 
  -7   8   4      422.27      412.79     18.98 o 
  -6   8   4      282.30      276.36     14.45 o 
  -5   8   4       71.60       91.47      9.51 o 
  -4   8   4     2788.90     2740.14     85.27 o 
  -3   8   4     2242.08     2054.37     47.04 o 
  -2   8   4     1325.11     1260.88     33.68 o 
  -1   8   4     3862.85     4003.24     69.56 o 
   0   8   4     3661.53     3684.23     64.43 o 
   1   8   4      525.55      514.63     12.78 o 
   2   8   4     4695.91     4537.53     79.30 o 
   3   8   4      574.50      596.12     18.27 o 
   4   8   4     2051.56     2062.80     51.66 o 
   5   8   4      673.67      648.19     17.80 o 
   6   8   4     4125.09     4263.35     88.27 o 
   7   8   4       18.25       44.37     11.90 o 
   8   8   4      417.84      459.02     24.01 o 
   9   8   4      132.84      147.64     40.99 o 
 -10   9   4      903.12      820.14     32.70 o 
  -9   9   4     2219.13     2133.35     66.46 o 
  -8   9   4       11.29        6.32      9.86 o 
  -7   9   4      242.25      246.73     14.80 o 
  -6   9   4        1.11       -6.68      7.31 o 
  -5   9   4     3712.19     3689.53    103.76 o 
  -4   9   4     2022.61     1975.40     57.81 o 
  -3   9   4      147.23      159.36     11.44 o 
  -2   9   4     4102.44     4092.47     79.42 o 
  -1   9   4    11016.73    11289.57    176.22 o 
   0   9   4     1203.85     1239.83     29.44 o 
   1   9   4      487.98      530.38     13.39 o 
   2   9   4       81.09       88.79      7.23 o 
   3   9   4     9483.15     9253.99    212.23 o 
   4   9   4      700.84      700.90     21.45 o 
   5   9   4       71.68       89.24      7.93 o 
   6   9   4      238.38      242.67     12.97 o 
   7   9   4     2255.28     2325.84     74.11 o 
   8   9   4        0.28        2.95     12.15 o 
 -10  10   4        2.81        4.80     12.44 o 
  -9  10   4      222.23      215.67     16.40 o 
  -8  10   4      898.16      873.28     32.36 o 
  -7  10   4     1805.92     1732.61     57.66 o 
  -6  10   4      337.32      332.39     16.56 o 
  -5  10   4       55.71       81.37     10.23 o 
  -4  10   4     2184.08     2114.09     94.94 o 
  -3  10   4     1731.57     1730.24     77.45 o 
  -2  10   4      731.37      699.13     19.63 o 
  -1  10   4      127.83      107.61      6.21 o 
   0  10   4     1267.91     1231.10     26.99 o 
   1  10   4     6002.33     6133.86    120.31 o 
   2  10   4      812.17      748.44     21.77 o 
   3  10   4      697.68      725.98     23.93 o 
   4  10   4       37.14       27.41      8.61 o 
   5  10   4     1132.42     1143.72     28.04 o 
   6  10   4     1158.93     1134.16     28.43 o 
   7  10   4      302.55      306.97     19.18 o 
   8  10   4      208.80      234.47     22.80 o 
  -9  11   4        0.36      -16.43     10.95 o 
  -8  11   4       16.06        2.77     12.69 o 
  -7  11   4       10.22        5.75     12.57 o 
  -6  11   4     2718.11     2722.74     79.75 o 
  -5  11   4        0.05      -10.08      7.28 o 
  -4  11   4     1010.27      948.27     31.45 o 
  -3  11   4        2.19       -4.70      6.24 o 
  -2  11   4     9771.69     9715.46    216.31 o 
  -1  11   4      166.10      189.73     12.31 o 
   0  11   4     1606.60     1590.18     54.02 o 
   1  11   4      267.60      267.55     12.99 o 
   2  11   4     1510.73     1521.60     39.45 o 
   3  11   4      459.78      443.93     18.26 o 
   4  11   4     2053.41     2031.16     52.02 o 
   5  11   4       16.27       22.62      6.73 o 
   6  11   4      690.90      682.77     19.95 o 
   7  11   4       93.28      132.33     15.97 o 
   8  11   4     1682.90     1682.32    128.82 o 
  -9  12   4      191.65      224.00     24.13 o 
  -8  12   4      756.07      748.26     30.02 o 
  -7  12   4     1216.40     1222.61     41.43 o 
  -6  12   4        1.40        3.17      8.88 o 
  -5  12   4       54.93       70.68     12.14 o 
  -4  12   4      120.55      137.56     10.92 o 
  -3  12   4      665.34      702.11     33.80 o 
  -1  12   4       84.31      156.62     15.38 o 
   0  12   4      292.99      314.19     20.65 o 
   1  12   4     4307.87     4346.76    126.09 o 
   2  12   4     3281.73     3256.86     78.61 o 
   3  12   4        2.00       12.63      7.03 o 
   4  12   4      512.76      481.03     23.85 o 
   5  12   4      914.87      931.28     24.61 o 
   6  12   4       20.18        8.59      7.26 o 
   7  12   4      195.73      237.31     14.64 o 
  -8  13   4       23.52       38.56     14.64 o 
  -7  13   4       97.56      140.39     19.95 o 
  -6  13   4      225.32      187.23     25.06 o 
  -5  13   4     1517.78     1408.26     44.71 o 
  -4  13   4      192.69      170.83     20.22 o 
  -3  13   4       31.19       48.92      9.65 o 
  -2  13   4      629.64      630.27     25.34 o 
  -1  13   4     2946.16     3045.51     90.92 o 
   0  13   4      119.66      119.07     10.97 o 
   1  13   4       14.37       31.77      8.91 o 
   2  13   4       45.89       72.39     10.41 o 
   3  13   4      827.51      823.70     25.15 o 
   4  13   4      120.29      120.97     10.66 o 
   5  13   4      281.93      288.30     14.86 o 
   6  13   4       55.39       80.76      9.33 o 
   7  13   4     1656.21     1709.83     59.68 o 
  -8  14   4      726.06      761.14     31.22 o 
  -7  14   4      729.41      705.00     28.43 o 
  -6  14   4      345.90      338.15     18.03 o 
  -5  14   4      124.59      123.83     22.02 o 
  -4  14   4     1172.10     1184.16     41.20 o 
  -3  14   4      107.33      119.05     12.05 o 
  -2  14   4      415.45      444.06     26.62 o 
  -1  14   4       50.99       62.40     10.39 o 
   0  14   4      711.71      722.39     27.86 o 
   1  14   4     1465.34     1438.22     47.57 o 
   2  14   4     2194.08     2038.11     64.34 o 
   3  14   4        9.88       18.39      9.45 o 
   4  14   4      599.01      568.38     25.31 o 
   5  14   4      281.10      282.15     14.89 o 
   6  14   4      503.30      552.81     18.31 o 
  -7  15   4       42.40       80.81     24.44 o 
  -6  15   4      789.61      761.62     46.38 o 
  -5  15   4       83.81      118.53     24.48 o 
  -4  15   4      602.86      632.46     26.86 o 
  -3  15   4       46.60       73.78     11.87 o 
  -2  15   4     3855.89     3748.30    306.09 o 
  -1  15   4      451.23      462.59     21.53 o 
   0  15   4      598.82      596.15     36.77 o 
   1  15   4       26.21       45.40     10.05 o 
   2  15   4      595.75      538.85     23.94 o 
   3  15   4      207.59      205.53     26.19 o 
   4  15   4     1342.03     1406.53     48.67 o 
   5  15   4       29.67       24.73     11.53 o 
   6  15   4      149.03      162.54     11.19 o 
  -6  16   4        9.29       -3.68     11.29 o 
  -5  16   4      422.83      421.18     22.01 o 
  -4  16   4        3.95        6.71     10.05 o 
  -3  16   4     1243.53     1280.20     44.98 o 
  -2  16   4       36.26       44.44     23.31 o 
  -1  16   4      472.96      466.72     30.37 o 
   0  16   4      168.69      185.53     26.04 o 
   1  16   4     3687.02     3472.38    104.26 o 
   2  16   4      508.65      436.84     21.79 o 
   3  16   4       20.51       14.94     17.45 o 
   4  16   4        6.12      -10.83      9.69 o 
   5  16   4      561.00      554.75     28.11 o 
  -6  17   4       11.21       24.91     15.15 o 
  -5  17   4      566.49      546.28     26.20 o 
  -4  17   4      437.26      472.19     36.27 o 
  -3  17   4      159.48      170.07     15.45 o 
  -2  17   4      151.23      160.45     14.91 o 
  -1  17   4      745.84      712.06     29.57 o 
   0  17   4        2.47        1.59      9.60 o 
   1  17   4       51.23       91.95     24.05 o 
   2  17   4        0.87       -7.44      9.73 o 
   3  17   4      366.38      392.55     21.28 o 
   4  17   4      343.44      386.55     21.67 o 
  -4  18   4      266.27      302.26     19.74 o 
  -3  18   4      181.07      197.92     17.31 o 
  -2  18   4      239.11      262.61     17.58 o 
  -1  18   4      145.86      168.70     15.71 o 
   0  18   4      825.99      901.93     35.18 o 
   1  18   4       33.84       33.52     11.72 o 
   2  18   4      800.58      840.16     34.07 o 
   3  18   4      112.08      133.46     15.77 o 
  -3  19   4       82.79       92.25     15.46 o 
  -2  19   4      108.70      127.32     15.89 o 
  -1  19   4      152.70      176.25     16.57 o 
   0  19   4      518.76      497.00     24.64 o 
   1  19   4        7.63       -5.10     11.83 o 
 -11   0   5     1955.31     2017.46     87.60 o 
  -9   0   5      518.95      560.42     31.93 o 
  -7   0   5     1965.13     2082.30     77.72 o 
  -5   0   5     1381.30     1458.52     42.64 o 
  -3   0   5    28792.99    31669.27    839.79 o 
  -1   0   5      554.52      641.20     19.87 o 
   1   0   5    11092.54    11311.13    216.78 o 
   3   0   5     7476.52     8049.93    218.34 o 
   5   0   5    11457.74    11554.56    529.15 o 
   7   0   5     2544.99     2397.37    107.12 o 
   9   0   5     2496.72     2778.54    126.17 o 
 -11   1   5      105.81      129.11     17.64 o 
 -10   1   5      122.63      153.97     14.40 o 
  -9   1   5     3633.24     3619.22    100.26 o 
  -8   1   5     2856.06     2812.27     65.57 o 
  -7   1   5      237.00      251.28     10.63 o 
  -6   1   5     7309.07     7587.81    145.04 o 
  -5   1   5     7448.87     8023.01    152.70 o 
  -4   1   5     2004.88     2138.37     42.39 o 
  -3   1   5        5.65       34.95      4.79 o 
  -2   1   5     1380.87     1495.66     30.02 o 
  -1   1   5    10022.58    10374.43    196.18 o 
   0   1   5    12104.83    12695.98    183.00 o 
   1   1   5      801.30      763.15     12.66 o 
   2   1   5     9110.77    10041.09    177.15 o 
   3   1   5     4119.49     4002.80     70.42 o 
   4   1   5     3017.85     2871.44     58.05 o 
   5   1   5      328.52      322.98     11.55 o 
   6   1   5       35.50       86.24     20.69 o 
   7   1   5     1479.93     1353.27     47.12 o 
   8   1   5     1898.34     2049.92     67.57 o 
   9   1   5      783.49      830.20     35.82 o 
 -11   2   5      636.06      637.72     26.71 o 
 -10   2   5      206.95      170.56     14.10 o 
  -9   2   5       76.89      135.66     10.26 o 
  -8   2   5     2066.20     2090.48     50.31 o 
  -7   2   5      106.22       98.93      8.42 o 
  -6   2   5     1643.90     1718.26     40.96 o 
  -5   2   5      137.51      146.37      7.58 o 
  -4   2   5     1799.37     1710.38     39.76 o 
  -3   2   5     1079.93     1169.23     27.92 o 
  -2   2   5    14169.94    15384.64    330.97 o 
  -1   2   5      465.43      474.76     11.16 o 
   0   2   5     1688.21     1680.35     30.32 o 
   1   2   5        2.08       14.31      2.99 o 
   2   2   5    14154.57    14791.83    229.66 o 
   3   2   5      427.80      458.37     10.19 o 
   4   2   5      145.04      172.12      7.97 o 
   5   2   5       40.52       55.53     10.24 o 
   6   2   5    11428.50    11424.45    394.16 o 
   7   2   5       13.81       11.08     10.56 o 
   8   2   5      374.28      429.04     23.26 o 
   9   2   5       24.11       43.02     18.23 o 
 -11   3   5      193.70      200.89     22.56 o 
 -10   3   5      999.28      973.76     28.44 o 
  -9   3   5     3423.85     3413.62    127.75 o 
  -8   3   5       42.06       52.21      8.09 o 
  -7   3   5      402.38      409.18     14.17 o 
  -6   3   5      448.71      480.72     14.88 o 
  -5   3   5    11992.12    11841.14    256.25 o 
  -4   3   5      688.06      625.32     16.85 o 
  -3   3   5     2016.97     2272.09     51.47 o 
  -2   3   5     9904.51    11341.88    244.56 o 
  -1   3   5    14201.41    15055.69    323.84 o 
   0   3   5     1330.52     1398.89     25.66 o 
   1   3   5      847.68      820.75     22.61 o 
   2   3   5     1294.43     1409.05     24.30 o 
   3   3   5    11844.64    11796.15    184.57 o 
   4   3   5     1629.28     1676.55     31.96 o 
   5   3   5      733.70      757.80     22.64 o 
   6   3   5      157.83      178.68     14.75 o 
   7   3   5     1197.66     1155.38     41.95 o 
   8   3   5      854.85      875.13     35.31 o 
   9   3   5     1426.17     1366.20     50.51 o 
 -11   4   5      447.46      432.93     31.46 o 
 -10   4   5      174.93      178.15     15.15 o 
  -9   4   5        2.64       25.64      8.11 o 
  -8   4   5     1027.09     1032.87     28.05 o 
  -7   4   5     5846.21     5819.85    157.29 o 
  -6   4   5       96.31      104.61      7.54 o 
  -5   4   5      237.55      233.71      9.50 o 
  -4   4   5      409.80      445.50     13.27 o 
  -3   4   5    12439.40    13159.97    283.61 o 
  -2   4   5     1373.51     1372.56     41.39 o 
  -1   4   5     1329.57     1433.14     33.66 o 
   0   4   5     1064.67     1093.41     20.64 o 
   1   4   5    17505.46    17908.56    303.42 o 
   2   4   5        9.80       27.50      4.07 o 
   3   4   5      807.85      820.19     15.84 o 
   4   4   5      180.98      209.41      6.96 o 
   5   4   5     6849.91     7014.16    159.26 o 
   6   4   5     1891.54     1866.05    136.79 o 
   7   4   5     1641.50     1591.46     62.81 o 
   8   4   5      293.22      328.23     20.12 o 
   9   4   5     1456.64     1460.06     68.12 o 
 -11   5   5      131.56      180.58     17.85 o 
 -10   5   5      890.57      934.98     34.82 o 
  -9   5   5     1015.47      962.00     34.53 o 
  -8   5   5      836.75      823.39     23.69 o 
  -7   5   5      554.51      564.03     18.85 o 
  -6   5   5     4264.04     4377.67     97.77 o 
  -5   5   5      443.70      533.47     15.72 o 
  -4   5   5     6036.31     6031.25    132.07 o 
  -3   5   5     1329.93     1451.99     34.31 o 
  -2   5   5     2532.48     2397.89     54.21 o 
  -1   5   5     4576.43     4978.40    115.68 o 
   0   5   5     5508.62     5204.92     89.69 o 
   1   5   5        6.34       58.66      8.16 o 
   2   5   5     4690.50     5031.67     87.56 o 
   3   5   5      389.28      444.68     10.19 o 
   4   5   5     3183.62     3090.73     51.24 o 
   5   5   5     2018.77     1993.92     49.60 o 
   6   5   5      102.25      132.51     17.64 o 
   7   5   5     1456.72     1428.83     96.58 o 
   8   5   5     2305.59     2201.99    118.71 o 
   9   5   5       34.39       72.32     15.66 o 
 -11   6   5      385.98      407.85     22.45 o 
 -10   6   5      126.74      133.03     19.28 o 
  -9   6   5        1.18        9.99     10.29 o 
  -8   6   5     1293.88     1271.04     42.98 o 
  -7   6   5      761.06      778.96     22.27 o 
  -6   6   5     2558.68     2620.95     60.67 o 
  -5   6   5      246.39      266.06     10.37 o 
  -4   6   5     9321.59     9604.26    207.77 o 
  -3   6   5     1808.48     1751.91     40.64 o 
  -2   6   5     2819.45     2926.04     76.42 o 
  -1   6   5       51.91       85.90      5.11 o 
   0   6   5      307.84      287.49      7.54 o 
   1   6   5     1543.66     1526.99     28.72 o 
   2   6   5    10837.22    10896.48    192.66 o 
   3   6   5      105.25      105.07      5.94 o 
   4   6   5     1708.26     1753.15     41.76 o 
   5   6   5      739.69      781.50     18.11 o 
   6   6   5     2563.91     2544.85    203.23 o 
   7   6   5      237.34      225.96     16.95 o 
   8   6   5       11.06        8.35     17.92 o 
   9   6   5      222.79      225.12     18.85 o 
 -10   7   5       87.74      106.57     14.66 o 
  -9   7   5     2017.96     1941.39     61.07 o 
  -8   7   5        1.85        4.93      9.07 o 
  -7   7   5      780.57      798.60     28.73 o 
  -6   7   5      175.02      176.06     11.06 o 
  -5   7   5     6168.69     6155.52    135.52 o 
  -4   7   5       53.47       96.50      7.09 o 
  -3   7   5     1385.93     1375.79     32.89 o 
  -2   7   5       75.66       83.96      8.15 o 
  -1   7   5    12319.42    12456.72    364.25 o 
   0   7   5      120.25      140.31      5.43 o 
   1   7   5      115.50      122.68      5.51 o 
   2   7   5       54.76       90.73      5.58 o 
   3   7   5     6736.31     6734.26    116.82 o 
   4   7   5       59.39       82.25      6.83 o 
   5   7   5     6535.24     6459.65    132.07 o 
   6   7   5       15.04       24.33     10.57 o 
   7   7   5     3017.25     3338.96    143.89 o 
   8   7   5      198.01      196.32     22.21 o 
 -10   8   5      290.41      306.01     19.44 o 
  -9   8   5        3.36        7.50     11.15 o 
  -8   8   5      251.04      219.58     15.11 o 
  -7   8   5     3629.53     3563.90    101.79 o 
  -6   8   5      821.90      830.61     39.74 o 
  -5   8   5      664.06      635.56     23.19 o 
  -4   8   5     1966.91     2074.06     48.33 o 
  -3   8   5     5323.14     5174.31    113.71 o 
  -2   8   5     1461.45     1391.72     33.63 o 
  -1   8   5      136.86      141.16      6.54 o 
   0   8   5       16.71       29.82      5.37 o 
   1   8   5     9557.79     9859.17    168.65 o 
   2   8   5     5047.74     4803.91     84.25 o 
   3   8   5       76.02       92.15      7.13 o 
   4   8   5     1028.97     1065.01     25.72 o 
   5   8   5     2436.16     2473.12     53.51 o 
   6   8   5      719.41      715.87     20.23 o 
   7   8   5      510.96      506.20     24.85 o 
   8   8   5       16.08       32.50     13.94 o 
 -10   9   5      708.01      707.24     30.03 o 
  -9   9   5       23.23       24.65     12.05 o 
  -8   9   5      173.96      184.83     14.06 o 
  -7   9   5       66.60       81.65     18.19 o 
  -6   9   5     1668.93     1705.67     52.43 o 
  -5   9   5        0.88       22.30     23.31 o 
  -4   9   5     3318.34     3279.65    106.73 o 
  -3   9   5      493.50      468.88     16.39 o 
  -2   9   5     3221.93     3170.15     62.71 o 
  -1   9   5        0.25        6.77      4.49 o 
   0   9   5     3044.97     3007.41     59.68 o 
   1   9   5      692.73      666.54     15.98 o 
   2   9   5     1373.36     1329.33     36.37 o 
   3   9   5      914.40      939.60     38.32 o 
   4   9   5     4226.04     4346.15    103.49 o 
   5   9   5       15.82       31.24      6.98 o 
   6   9   5       14.12       10.46      7.09 o 
   7   9   5        3.25       10.09     11.32 o 
   8   9   5     1862.08     1897.19     64.15 o 
 -10  10   5       64.61       88.00     15.48 o 
  -9  10   5        9.58       10.02     13.16 o 
  -8  10   5      940.46      906.24     33.68 o 
  -7  10   5     2001.13     2075.15     63.30 o 
  -6  10   5      424.36      403.88     18.70 o 
  -5  10   5      200.66      206.43     12.73 o 
  -4  10   5     3066.56     3041.40     86.72 o 
  -3  10   5     2736.93     2846.30     81.10 o 
  -2  10   5     1664.23     1754.57     43.10 o 
  -1  10   5      929.28      919.55     21.12 o 
   0  10   5     1830.12     1779.55     43.67 o 
   1  10   5     4711.59     4458.31    215.39 o 
   2  10   5      639.54      672.27     20.51 o 
   3  10   5        6.13       10.30      6.40 o 
   4  10   5      101.96      125.08     10.20 o 
   5  10   5     3144.53     3117.01     66.60 o 
   6  10   5     1965.55     1979.50     45.24 o 
   7  10   5      418.72      438.61     35.60 o 
  -9  11   5     1041.43     1033.08     38.29 o 
  -8  11   5      118.14      163.97     16.21 o 
  -7  11   5      251.43      266.53     16.09 o 
  -6  11   5      152.48      136.59     12.54 o 
  -5  11   5     4262.85     4295.23    120.77 o 
  -4  11   5      497.50      487.86     19.97 o 
  -3  11   5     1226.44     1147.68     32.20 o 
  -2  11   5     3339.82     3233.84     75.38 o 
  -1  11   5     2864.76     2846.62     84.87 o 
   0  11   5      262.38      265.02     11.48 o 
   1  11   5     1338.70     1341.83     34.80 o 
   2  11   5      286.66      292.61     15.76 o 
   3  11   5     5764.64     5869.62    137.57 o 
   4  11   5      350.88      322.58     14.26 o 
   5  11   5     1706.83     1775.83     41.04 o 
   6  11   5      193.69      200.20     11.25 o 
   7  11   5     1239.10     1192.09     44.47 o 
  -9  12   5      129.25      176.91     18.18 o 
  -8  12   5      328.91      371.92     20.55 o 
  -7  12   5      303.67      266.47     16.73 o 
  -6  12   5      660.23      680.35     26.50 o 
  -5  12   5       17.78       41.93      9.80 o 
  -4  12   5      800.17      806.22     28.34 o 
  -3  12   5     5206.07     5177.95    161.42 o 
  -2  12   5     3060.49     3106.70     92.80 o 
  -1  12   5      156.36      140.83     11.51 o 
   0  12   5      638.18      634.29     25.02 o 
   1  12   5      837.64      808.58     56.02 o 
   2  12   5     2528.69     2432.62     74.55 o 
   3  12   5      110.92      116.09     11.91 o 
   4  12   5       81.72      111.62     12.80 o 
   5  12   5      870.06      853.84     27.32 o 
   6  12   5     1501.27     1521.32     47.67 o 
   7  12   5      166.93      210.50     14.75 o 
  -8  13   5      553.35      511.02     24.46 o 
  -7  13   5        0.41       -7.60     10.40 o 
  -6  13   5     1864.05     1939.29     60.03 o 
  -5  13   5       68.96       86.66     11.99 o 
  -4  13   5      647.21      602.26     25.30 o 
  -3  13   5        0.95       10.74      8.82 o 
  -2  13   5      242.16      255.92     15.35 o 
  -1  13   5      110.92      117.52     11.40 o 
   0  13   5     3104.22     2916.36     97.09 o 
   1  13   5       25.07       24.20      8.88 o 
   2  13   5     1636.15     1493.60     49.41 o 
   3  13   5       28.96       36.77      9.90 o 
   4  13   5     2857.47     2854.86     87.86 o 
   5  13   5        0.12        5.36      8.18 o 
   6  13   5       23.19       43.64     11.28 o 
  -8  14   5      182.21      191.15     17.09 o 
  -7  14   5      142.86      153.74     15.00 o 
  -6  14   5        6.60      -15.93     18.74 o 
  -5  14   5      379.79      386.78     30.45 o 
  -4  14   5      223.44      202.40     25.61 o 
  -3  14   5     4573.69     4420.37    287.36 o 
  -2  14   5      235.15      225.93     29.32 o 
  -1  14   5        1.09       11.58     10.11 o 
   0  14   5      233.98      244.46     37.67 o 
   1  14   5     1327.68     1354.04     45.86 o 
   2  14   5       33.20       57.03     11.06 o 
   3  14   5      585.59      613.17     27.48 o 
   4  14   5        1.62       -3.79     12.80 o 
   5  14   5     1964.53     1983.81     89.08 o 
   6  14   5      479.94      467.60     19.87 o 
  -7  15   5      167.76      191.83     27.40 o 
  -6  15   5      472.27      463.61     34.67 o 
  -5  15   5     1301.78     1312.09     46.32 o 
  -4  15   5       34.47       44.85     14.33 o 
  -3  15   5        3.89       27.95     10.44 o 
  -2  15   5      233.19      205.09     14.88 o 
  -1  15   5     1288.81     1282.80    107.39 o 
   0  15   5       79.53       93.70     12.75 o 
   1  15   5      461.22      500.49     23.27 o 
   2  15   5        3.00      -12.03     16.24 o 
   3  15   5     1963.92     2058.71     66.52 o 
   4  15   5       36.50       46.31     11.93 o 
   5  15   5      182.40      233.34     40.68 o 
  -6  16   5      101.57      129.17     16.26 o 
  -5  16   5      152.55      142.53     20.61 o 
  -4  16   5      379.34      404.39     21.78 o 
  -3  16   5      320.39      294.70     18.28 o 
  -2  16   5     1506.00     1465.13     83.03 o 
  -1  16   5       13.01        3.35     14.25 o 
   0  16   5      666.44      651.17     48.84 o 
   1  16   5       77.13       96.03     13.45 o 
   2  16   5      398.87      401.92     21.30 o 
   3  16   5        3.64       12.33     10.89 o 
   4  16   5       86.26      100.38     15.06 o 
  -5  17   5      133.21      176.92     17.00 o 
  -4  17   5      718.81      712.49     44.74 o 
  -3  17   5      607.43      567.51     26.44 o 
  -2  17   5      237.93      254.41     22.99 o 
  -1  17   5      129.65      134.46     14.21 o 
   0  17   5      306.40      319.96     19.60 o 
   1  17   5      143.03      143.80     19.21 o 
   2  17   5      356.73      342.50     20.45 o 
   3  17   5      495.21      506.23     25.03 o 
  -4  18   5       45.08       57.70     17.41 o 
  -3  18   5     1004.88     1000.58     38.80 o 
  -2  18   5       24.75       30.03     12.20 o 
  -1  18   5        4.11        8.19     10.93 o 
   0  18   5      191.40      225.12     16.91 o 
   1  18   5      631.53      654.27     34.00 o 
   2  18   5       99.81      128.90     25.45 o 
 -10   0   6      143.41      171.84     19.67 o 
  -8   0   6     1526.29     1438.77     62.46 o 
  -6   0   6     4910.07     5055.67    190.43 o 
  -4   0   6     4369.78     4591.24    161.69 o 
  -2   0   6     1833.69     1742.79     49.53 o 
   0   0   6        5.14       12.00      4.99 o 
   2   0   6    16932.47    16431.60    381.56 o 
   4   0   6      959.06     1037.78     47.31 o 
   6   0   6     3511.74     3728.24    158.10 o 
   8   0   6      380.16      366.41     31.00 o 
 -11   1   6       28.86       36.08     13.89 o 
 -10   1   6      616.51      655.58     26.51 o 
  -9   1   6     2634.59     2664.82     76.46 o 
  -8   1   6      835.41      818.60     28.54 o 
  -7   1   6      277.87      282.24     14.43 o 
  -6   1   6      725.07      725.59     20.12 o 
  -5   1   6     3319.38     3489.50     78.27 o 
  -4   1   6     5710.00     6157.28    134.61 o 
  -3   1   6      112.61       82.42      4.58 o 
  -2   1   6     1607.38     1639.27     33.04 o 
  -1   1   6    10608.40    10723.44    182.87 o 
   0   1   6     6351.84     6234.16     90.90 o 
   1   1   6        2.59       18.25      6.13 o 
   2   1   6      563.00      586.63     16.87 o 
   3   1   6     2351.13     2367.89     45.61 o 
   4   1   6     4543.52     4570.72     90.15 o 
   5   1   6     2857.26     2938.36     60.48 o 
   6   1   6        0.05       -8.07      9.41 o 
   7   1   6     2198.38     2293.12     73.67 o 
   8   1   6     1018.97     1044.82     40.48 o 
 -11   2   6      406.51      417.27     21.79 o 
 -10   2   6       11.11       36.15     11.82 o 
  -9   2   6      218.99      227.72     14.85 o 
  -8   2   6       33.61       19.69     10.77 o 
  -7   2   6     5147.19     5016.88    112.15 o 
  -6   2   6      380.95      382.69     16.33 o 
  -5   2   6      146.58      156.70      9.31 o 
  -4   2   6     1585.26     1664.66     39.20 o 
  -3   2   6     7364.06     7255.32    158.12 o 
  -2   2   6      728.22      773.60     16.79 o 
  -1   2   6      742.38      619.98     14.23 o 
   0   2   6      554.51      617.13     12.96 o 
   1   2   6    10436.11    10585.22    180.61 o 
   2   2   6     2666.73     2565.18     42.33 o 
   3   2   6     2985.40     2881.04     52.13 o 
   4   2   6      582.43      583.22     15.97 o 
   5   2   6     1442.53     1574.81     35.08 o 
   6   2   6       24.77        1.65      9.94 o 
   7   2   6     1758.27     1844.59     61.30 o 
   8   2   6       53.40       86.87     15.84 o 
 -11   3   6       37.04       45.21     20.46 o 
 -10   3   6      664.46      642.76     26.29 o 
  -9   3   6       40.79       44.62     11.79 o 
  -8   3   6      312.14      325.23     14.05 o 
  -7   3   6      115.30      130.27      8.70 o 
  -6   3   6       86.39      115.85      8.34 o 
  -5   3   6     5831.38     6005.16    131.76 o 
  -4   3   6     7061.16     7196.98    157.19 o 
  -3   3   6      253.28      302.53     13.27 o 
  -2   3   6      924.74      981.58     24.33 o 
  -1   3   6      440.71      394.69     10.09 o 
   0   3   6     7542.33     7625.29    130.53 o 
   1   3   6     3509.18     3491.40     61.47 o 
   2   3   6      287.37      322.79      8.15 o 
   3   3   6     5310.91     5352.01     85.73 o 
   4   3   6     3823.11     3774.45     67.63 o 
   5   3   6        4.10       -7.55      6.13 o 
   6   3   6        2.17       14.86     11.87 o 
   7   3   6      343.54      359.87     20.92 o 
   8   3   6     1589.49     1508.32     53.46 o 
 -11   4   6        0.37       16.79     18.66 o 
 -10   4   6      600.49      559.02     34.98 o 
  -9   4   6      850.10      826.02     29.93 o 
  -8   4   6     3192.03     3289.29     76.38 o 
  -7   4   6     1023.41     1006.85     27.09 o 
  -6   4   6     1376.52     1424.53     35.25 o 
  -5   4   6      592.51      610.81     17.54 o 
  -4   4   6      440.27      450.31     13.91 o 
  -3   4   6        2.27        9.27      4.53 o 
  -2   4   6     6831.90     6871.42    149.94 o 
  -1   4   6      373.28      377.19     10.26 o 
   0   4   6     1950.91     2061.60     37.33 o 
   1   4   6      810.52      867.44     17.62 o 
   2   4   6     5843.39     5602.32     97.57 o 
   3   4   6      457.40      438.76     10.45 o 
   4   4   6      476.49      467.35     11.21 o 
   5   4   6      319.15      303.83     13.49 o 
   6   4   6     5302.99     5140.40    229.07 o 
   7   4   6      152.44      173.00     16.68 o 
   8   4   6       30.89       40.84     14.20 o 
 -11   5   6      195.92      219.00     24.83 o 
 -10   5   6       12.09        0.70     15.15 o 
  -9   5   6     1455.68     1403.02     46.21 o 
  -8   5   6     1668.74     1659.10     41.84 o 
  -7   5   6        6.47       20.59     12.50 o 
  -6   5   6     1137.40     1134.92     29.32 o 
  -5   5   6     3564.13     3654.29    122.41 o 
  -4   5   6     1561.18     1612.34     38.47 o 
  -3   5   6      138.91      148.98      7.52 o 
  -2   5   6      447.65      481.63     14.28 o 
  -1   5   6     4640.17     4563.75     89.13 o 
   0   5   6     2880.72     3035.90     53.81 o 
   1   5   6     2935.31     2989.47     53.35 o 
   2   5   6      587.69      657.57     14.68 o 
   3   5   6     4761.00     4764.67     76.98 o 
   4   5   6     2351.08     2373.21     40.53 o 
   5   5   6     2021.78     2045.56     51.33 o 
   6   5   6        2.86        6.10     11.21 o 
   7   5   6     1099.51     1217.77     44.44 o 
   8   5   6      117.75      115.70     16.41 o 
 -10   6   6      180.68      187.33     15.94 o 
  -9   6   6      667.96      658.63     26.86 o 
  -8   6   6      231.48      272.88     16.09 o 
  -7   6   6      706.12      706.02     21.08 o 
  -6   6   6      407.45      392.25     13.68 o 
  -5   6   6     1125.80     1148.80     29.13 o 
  -4   6   6      301.40      274.31     10.61 o 
  -3   6   6     7587.70     7857.26    171.12 o 
  -2   6   6     3856.89     3919.50    111.02 o 
  -1   6   6      197.12      215.10      7.83 o 
   0   6   6       87.64      107.52      6.10 o 
   1   6   6     4258.57     4310.12     75.61 o 
   2   6   6     2286.38     2202.69     40.65 o 
   3   6   6     1320.75     1289.52     23.66 o 
   4   6   6       21.35       34.27      6.17 o 
   5   6   6     2297.60     2367.78     45.31 o 
   6   6   6     1288.92     1330.89     46.61 o 
   7   6   6     1342.08     1407.45     49.80 o 
   8   6   6        0.24        8.76     17.29 o 
 -10   7   6      237.33      240.83     17.43 o 
  -9   7   6        2.46       -5.35     10.63 o 
  -8   7   6     2272.19     2469.08     74.26 o 
  -7   7   6        0.19       -0.13      8.77 o 
  -6   7   6      929.68      918.88     39.70 o 
  -5   7   6      571.40      598.87     17.78 o 
  -4   7   6     2371.23     2482.03     65.35 o 
  -3   7   6        2.76       14.61      5.65 o 
  -2   7   6      846.46      933.52     43.09 o 
  -1   7   6      120.33      124.07      6.61 o 
   0   7   6     7388.92     7883.51    245.23 o 
   1   7   6      554.53      527.32     13.94 o 
   2   7   6       25.55       54.56      5.43 o 
   3   7   6     1625.51     1601.05     31.09 o 
   4   7   6     3838.24     3895.09     80.61 o 
   5   7   6       30.87       50.78      7.64 o 
   6   7   6       27.66       43.84     18.00 o 
   7   7   6      122.45      153.71     17.34 o 
   8   7   6     1020.03      989.35     39.74 o 
 -10   8   6      537.05      530.94     25.28 o 
  -9   8   6       70.88       81.97     13.47 o 
  -8   8   6     1956.37     2045.98     63.35 o 
  -7   8   6      453.99      476.01     32.71 o 
  -6   8   6      622.97      632.91     24.03 o 
  -5   8   6      157.48      182.72     12.07 o 
  -4   8   6      375.70      393.05     14.18 o 
  -3   8   6     3740.87     3781.77     84.76 o 
  -2   8   6     4826.22     4825.83    118.88 o 
  -1   8   6      396.77      418.26     11.94 o 
   0   8   6     1645.21     1663.40     67.90 o 
   1   8   6     1735.08     1700.35     38.39 o 
   2   8   6     2651.55     2630.40     59.43 o 
   3   8   6      406.54      387.70     12.53 o 
   4   8   6      564.45      534.11     16.20 o 
   5   8   6      625.29      639.48     18.63 o 
   6   8   6     3047.85     3152.71     78.62 o 
   7   8   6      563.08      613.66     28.45 o 
 -10   9   6       35.04       77.84     16.51 o 
  -9   9   6      441.83      490.90     23.65 o 
  -8   9   6       44.02       68.25     12.78 o 
  -7   9   6       45.23       56.07     11.26 o 
  -6   9   6      110.18      125.26     11.63 o 
  -5   9   6     2607.88     2690.33     79.05 o 
  -4   9   6      610.39      582.33     22.02 o 
  -3   9   6       68.30      102.60      8.50 o 
  -2   9   6       79.20       78.62      7.03 o 
  -1   9   6     2278.94     2266.60     54.77 o 
   0   9   6        0.22        2.15      4.89 o 
   1   9   6     4820.88     4543.11    302.63 o 
   2   9   6      294.65      270.44     12.14 o 
   3   9   6     3216.53     3188.18     75.70 o 
   4   9   6        8.12       10.45      6.08 o 
   5   9   6      336.88      342.80     14.33 o 
   6   9   6        0.01        9.44      7.23 o 
   7   9   6      941.40      949.49     37.54 o 
  -9  10   6        9.01        5.21     15.73 o 
  -8  10   6      757.45      845.19     32.30 o 
  -7  10   6      912.42      920.55     33.12 o 
  -6  10   6      543.51      541.62     22.34 o 
  -5  10   6      107.29      132.53     12.04 o 
  -4  10   6        1.22       16.43     21.51 o 
  -3  10   6     2522.68     2621.38     75.63 o 
  -2  10   6     1199.72     1184.80     31.06 o 
  -1  10   6      239.76      275.83      9.80 o 
   0  10   6     1350.20     1290.22     39.37 o 
   1  10   6     2326.83     2370.84     57.25 o 
   2  10   6      393.16      411.39     15.22 o 
   3  10   6      517.29      539.18     22.47 o 
   4  10   6      272.94      269.75     16.03 o 
   5  10   6     1337.17     1333.59     32.54 o 
   6  10   6     1460.97     1518.47     36.79 o 
   7  10   6      191.33      199.26     17.58 o 
  -9  11   6      191.03      195.13     17.36 o 
  -8  11   6     1024.25     1038.05     37.66 o 
  -7  11   6      489.18      514.20     22.87 o 
  -6  11   6      280.47      306.12     16.82 o 
  -5  11   6      260.87      278.83     15.55 o 
  -4  11   6     2097.18     2159.88     75.62 o 
  -3  11   6       68.79       82.91      8.67 o 
  -2  11   6     1519.76     1496.13     38.15 o 
  -1  11   6      304.82      300.06     25.61 o 
   0  11   6     4302.79     4208.70     97.16 o 
   1  11   6      822.61      744.13     23.67 o 
   2  11   6      101.28      127.25      9.93 o 
   3  11   6       44.89       48.16     10.09 o 
   4  11   6     2208.58     2092.92    159.20 o 
   5  11   6      155.11      165.77     11.65 o 
   6  11   6        4.68       11.23     10.01 o 
  -8  12   6      237.30      242.81     19.25 o 
  -7  12   6      926.80      961.42     34.78 o 
  -6  12   6      822.76      878.13     32.23 o 
  -5  12   6       82.97       90.32     13.35 o 
  -4  12   6     1509.09     1486.69     65.82 o 
  -3  12   6     1509.96     1602.56     52.16 o 
  -2  12   6      398.72      401.84     19.32 o 
  -1  12   6      495.27      490.08     21.53 o 
   0  12   6        4.59       21.95      8.61 o 
   1  12   6     1599.83     1590.10     41.01 o 
   2  12   6     2376.68     2255.65     70.19 o 
   3  12   6      349.06      350.97     18.57 o 
   4  12   6      616.99      618.12     26.51 o 
   5  12   6      365.17      400.56     19.11 o 
   6  12   6      579.86      575.70     21.96 o 
  -8  13   6      123.22      152.85     15.46 o 
  -7  13   6      101.46      134.23     15.49 o 
  -6  13   6       53.38       51.01     12.81 o 
  -5  13   6      725.61      694.37     26.90 o 
  -4  13   6       32.18       52.32     11.19 o 
  -3  13   6       25.93       59.57     11.42 o 
  -2  13   6        5.32       -6.16      8.15 o 
  -1  13   6     3974.10     4091.78    164.07 o 
   0  13   6      303.94      281.28     16.66 o 
   1  13   6      236.83      259.41     15.74 o 
   2  13   6      314.85      293.02     16.92 o 
   3  13   6      544.80      529.05     24.05 o 
   4  13   6       89.70      112.53     13.88 o 
   5  13   6      595.89      639.20     36.44 o 
  -7  14   6      395.13      393.44     38.76 o 
  -6  14   6     1003.18     1036.37     56.29 o 
  -5  14   6        0.08      -12.91      9.35 o 
  -4  14   6     1147.38     1165.25     50.98 o 
  -3  14   6      957.66      981.83     36.63 o 
  -2  14   6       35.09       49.85     14.48 o 
  -1  14   6       36.60       65.98     11.20 o 
   0  14   6        6.95       10.17      8.81 o 
   1  14   6     1214.53     1099.08     39.31 o 
   2  14   6     1807.10     1976.92     64.69 o 
   3  14   6       58.35       81.93     12.67 o 
   4  14   6       27.18       31.23     16.63 o 
   5  14   6      157.94      183.49     14.12 o 
  -7  15   6        7.43       -9.60     21.31 o 
  -6  15   6       86.38       95.25     23.81 o 
  -5  15   6        1.16       -3.78     10.42 o 
  -4  15   6      912.26      973.37     37.45 o 
  -3  15   6     1347.32     1255.03     44.47 o 
  -2  15   6      409.34      342.25     34.86 o 
  -1  15   6      718.63      737.99     29.72 o 
   0  15   6     1844.72     1886.47     61.44 o 
   1  15   6        9.46       13.59      9.98 o 
   2  15   6        9.38       26.19     10.62 o 
   3  15   6       46.56       88.79     13.82 o 
   4  15   6      610.51      594.79     27.64 o 
  -6  16   6        3.75        1.72     11.49 o 
  -5  16   6       27.16       30.69     12.87 o 
  -4  16   6        0.74       12.74     11.29 o 
  -3  16   6        5.01       12.05     10.63 o 
  -2  16   6      418.20      440.04     41.85 o 
  -1  16   6      171.59      177.43     15.22 o 
   0  16   6      140.49      158.47     22.02 o 
   1  16   6      878.97      839.39     33.33 o 
   2  16   6       95.96      114.95     14.90 o 
   3  16   6      293.15      304.71     19.47 o 
  -4  17   6      370.54      402.23     22.98 o 
  -3  17   6      184.75      186.86     16.85 o 
  -2  17   6        1.70        7.63     16.83 o 
  -1  17   6      485.31      485.69     27.72 o 
   0  17   6      134.67      155.36     14.82 o 
   1  17   6      178.35      207.13     16.38 o 
   2  17   6        0.34        5.72     10.75 o 
  -2  18   6      626.47      720.16     43.02 o 
  -1  18   6        5.33       -2.55     11.33 o 
 -11   0   7      808.58      813.70     45.60 o 
  -9   0   7       41.56       63.71     17.72 o 
  -7   0   7     3382.66     3310.85    129.21 o 
  -5   0   7        1.88        0.39      9.45 o 
  -3   0   7    11363.72    11530.44    422.39 o 
  -1   0   7     2934.92     2993.06     83.31 o 
   1   0   7     9631.56     9619.10    213.21 o 
   3   0   7      390.10      400.33     17.94 o 
   5   0   7     1177.41     1212.49     54.93 o 
   7   0   7     2416.92     2425.71    110.24 o 
 -11   1   7       45.78       25.59     17.02 o 
 -10   1   7      440.56      439.63     21.61 o 
  -9   1   7      351.96      331.97     17.83 o 
  -8   1   7      493.83      493.74     20.75 o 
  -7   1   7       41.31       50.59     10.16 o 
  -6   1   7      682.52      704.62     24.82 o 
  -5   1   7     1060.41     1064.72     33.37 o 
  -4   1   7     2201.89     2299.95     64.18 o 
  -3   1   7      700.34      721.66     19.33 o 
  -2   1   7      188.59      201.07      8.49 o 
  -1   1   7     1057.80     1049.68     18.44 o 
   0   1   7     5221.47     5421.47     93.95 o 
   1   1   7     1276.36     1235.05     21.88 o 
   2   1   7      229.09      204.54     10.59 o 
   3   1   7      531.32      551.17     15.41 o 
   4   1   7     6664.90     6446.27    125.62 o 
   5   1   7     2398.57     2261.65     48.63 o 
   6   1   7        0.27        7.01     11.11 o 
   7   1   7      284.26      298.06     19.76 o 
   8   1   7      930.15      883.70     36.95 o 
 -11   2   7       19.46       29.96     15.26 o 
 -10   2   7     2587.77     2545.10     74.86 o 
  -9   2   7       21.59       27.65     11.26 o 
  -8   2   7     2292.41     2230.95     64.95 o 
  -7   2   7       99.76      114.23     11.39 o 
  -6   2   7     2003.23     2092.86     59.95 o 
  -5   2   7      311.15      320.11     14.63 o 
  -4   2   7     1670.01     1817.46     42.87 o 
  -3   2   7       83.19       90.97      6.85 o 
  -2   2   7    13808.09    14266.10    307.61 o 
  -1   2   7       13.57       11.29      5.90 o 
   0   2   7     1769.25     1845.26     33.85 o 
   1   2   7      261.72      238.09      6.81 o 
   2   2   7     4009.50     3878.18     63.01 o 
   3   2   7      255.11      237.06      9.60 o 
   4   2   7        5.81       29.66      7.25 o 
   5   2   7        0.65       23.89      8.08 o 
   6   2   7     4918.95     5024.07    222.05 o 
   7   2   7      182.15      170.16     16.52 o 
   8   2   7       16.54       19.17     14.55 o 
 -11   3   7       34.98       -7.57     18.35 o 
 -10   3   7      484.17      505.52     23.18 o 
  -9   3   7     1032.47      998.68     36.85 o 
  -8   3   7      146.15      161.72     12.83 o 
  -7   3   7      239.16      241.78     16.86 o 
  -6   3   7      441.40      452.22     18.57 o 
  -5   3   7     8241.54     8474.73    184.78 o 
  -4   3   7     3687.14     3908.32     87.51 o 
  -3   3   7      435.15      454.40     13.98 o 
  -2   3   7       13.98       47.94     13.31 o 
  -1   3   7      849.52      904.68     20.33 o 
   0   3   7     3596.32     3536.30     84.00 o 
   1   3   7     2593.98     2523.07     45.67 o 
   2   3   7      137.94      128.91      5.86 o 
   3   3   7     3092.21     3012.69     55.92 o 
   4   3   7     2334.93     2291.92     48.28 o 
   5   3   7     2524.72     2450.20     54.69 o 
   6   3   7      308.44      315.76     22.37 o 
   7   3   7      305.98      357.55     21.71 o 
   8   3   7     1239.24     1281.67     50.40 o 
 -10   4   7      467.09      508.11     33.34 o 
  -9   4   7      280.66      298.09     17.03 o 
  -8   4   7      364.84      368.25     27.72 o 
  -7   4   7     3372.20     3247.06     90.04 o 
  -6   4   7       95.59      120.32      8.78 o 
  -5   4   7       67.36       93.99     10.71 o 
  -4   4   7       12.76       20.77      6.15 o 
  -3   4   7     6419.61     6513.45    142.82 o 
  -2   4   7     3853.47     3976.69     88.74 o 
  -1   4   7     2989.52     3036.69     60.18 o 
   0   4   7     1059.85     1118.66     24.62 o 
   1   4   7     6246.32     6231.34    108.08 o 
   2   4   7     1576.13     1604.88     28.26 o 
   3   4   7     1636.82     1613.25     28.76 o 
   4   4   7      385.59      375.78     14.66 o 
   5   4   7     2656.75     2694.16     56.59 o 
   6   4   7      553.81      542.45     25.34 o 
   7   4   7     1101.25     1102.70     60.78 o 
   8   4   7       59.59       80.65     26.78 o 
 -10   5   7      982.29      980.39     51.14 o 
  -9   5   7      673.80      711.19     39.58 o 
  -8   5   7      605.02      581.70     23.43 o 
  -7   5   7      235.58      221.57     11.42 o 
  -6   5   7     1422.98     1419.13     35.56 o 
  -5   5   7      335.78      367.00     13.14 o 
  -4   5   7     4249.12     4342.25     97.02 o 
  -3   5   7     1580.31     1599.89     38.45 o 
  -2   5   7     1072.04     1161.74     33.46 o 
  -1   5   7     2806.21     2745.53     54.85 o 
   0   5   7     7620.58     7671.80    146.82 o 
   1   5   7       34.12       59.45      6.12 o 
   2   5   7      467.42      502.34     12.68 o 
   3   5   7      231.21      215.90      7.49 o 
   4   5   7     5128.88     4925.46    115.21 o 
   5   5   7     1248.15     1257.73     35.08 o 
   6   5   7      106.65      142.53     15.25 o 
   7   5   7      477.46      509.14     25.83 o 
 -10   6   7      181.21      162.08     21.39 o 
  -9   6   7       20.42       38.18     17.10 o 
  -8   6   7      159.07      157.30     13.94 o 
  -7   6   7      715.04      724.09     21.81 o 
  -6   6   7     4759.74     4757.61    106.83 o 
  -5   6   7      713.91      703.26     20.21 o 
  -4   6   7     4874.91     4912.30    109.25 o 
  -3   6   7     1177.69     1172.64     29.70 o 
  -2   6   7     2246.05     2232.92     52.01 o 
  -1   6   7      193.08      189.70      7.81 o 
   0   6   7      121.67      119.91      6.95 o 
   1   6   7     1272.39     1267.07     28.50 o 
   2   6   7     8015.18     7939.72    152.55 o 
   3   6   7      243.58      253.60      8.19 o 
   4   6   7      145.14      171.20      9.07 o 
   5   6   7      360.72      368.62     20.06 o 
   6   6   7     1632.69     1622.33     55.15 o 
   7   6   7      190.81      197.87     18.22 o 
 -10   7   7       12.72       16.40     18.50 o 
  -9   7   7     3037.64     2942.51    109.11 o 
  -8   7   7      143.61      167.55     14.28 o 
  -7   7   7      257.51      261.27     15.60 o 
  -6   7   7      171.28      209.49     11.11 o 
  -5   7   7     2072.23     2087.50     49.63 o 
  -4   7   7     1080.71     1071.52     27.91 o 
  -3   7   7     1610.47     1655.38     40.02 o 
  -2   7   7      465.45      454.48     17.97 o 
  -1   7   7     5989.90     6037.66    118.43 o 
   0   7   7      776.74      783.69     19.05 o 
   1   7   7      144.17      176.34      8.94 o 
   2   7   7      448.57      479.50     14.16 o 
   3   7   7      680.62      660.86     15.82 o 
   4   7   7      429.23      445.99     12.88 o 
   5   7   7     2986.32     2799.26     60.56 o 
   6   7   7        7.16       12.56     11.85 o 
   7   7   7      886.72      948.85     62.58 o 
 -10   8   7       11.31       11.71     17.80 o 
  -9   8   7       86.92      126.89     17.61 o 
  -8   8   7       11.48       -1.58     10.79 o 
  -7   8   7     1413.55     1358.41     48.84 o 
  -6   8   7     2371.97     2401.13    121.60 o 
  -5   8   7      134.81      146.21     11.46 o 
  -4   8   7      644.20      662.47     19.58 o 
  -3   8   7     1151.50     1165.04     29.91 o 
  -2   8   7      174.19      194.18      8.30 o 
  -1   8   7     2509.00     2417.00     83.59 o 
   0   8   7       89.62      109.18      7.49 o 
   1   8   7     3080.28     3215.70     64.65 o 
   2   8   7     2789.54     2674.77     54.89 o 
   3   8   7     1597.73     1523.71     39.54 o 
   4   8   7      247.24      253.45     12.74 o 
   5   8   7     1331.72     1325.77     45.51 o 
   6   8   7      259.03      298.70     19.71 o 
   7   8   7      759.26      847.20     35.68 o 
  -9   9   7        0.76       13.77     16.79 o 
  -8   9   7      640.02      677.28     27.73 o 
  -7   9   7      269.00      282.04     16.90 o 
  -6   9   7     1831.30     1786.79     55.25 o 
  -5   9   7     1113.39     1071.30     35.80 o 
  -4   9   7     5873.25     5750.58    158.96 o 
  -3   9   7        2.33        4.47      6.78 o 
  -2   9   7      920.14      920.78     21.83 o 
  -1   9   7        6.41       17.89      5.63 o 
   0   9   7     4029.03     4072.42     88.51 o 
   1   9   7      146.12      161.04     10.13 o 
   2   9   7     1036.73     1004.19     28.30 o 
   3   9   7      249.07      276.09     12.95 o 
   4   9   7     3285.46     3374.37     82.59 o 
   5   9   7        2.08        5.13      7.81 o 
   6   9   7      184.37      252.54     18.01 o 
  -9  10   7       55.08       46.27     14.37 o 
  -8  10   7      659.56      625.84     26.69 o 
  -7  10   7      560.61      618.98     25.85 o 
  -6  10   7      542.65      567.27     23.64 o 
  -5  10   7      180.67      190.13     13.29 o 
  -4  10   7      128.93      136.86     11.69 o 
  -3  10   7     1943.62     1853.25     62.59 o 
  -2  10   7     2197.23     2151.94     52.55 o 
  -1  10   7      779.99      752.14     19.04 o 
   0  10   7       78.80      102.65      9.05 o 
   1  10   7     1473.68     1454.76     37.97 o 
   2  10   7     1873.49     1877.31     47.51 o 
   3  10   7     2522.44     2531.01     62.03 o 
   4  10   7      344.24      379.03     16.23 o 
   5  10   7      575.15      579.91     21.08 o 
   6  10   7     1484.40     1539.38     43.41 o 
  -8  11   7        2.29        4.53     23.46 o 
  -7  11   7        9.88       11.81     11.67 o 
  -6  11   7        0.10      -11.54     11.01 o 
  -5  11   7     1838.50     1875.99     57.75 o 
  -4  11   7       44.97       62.88     10.90 o 
  -3  11   7       71.58      112.88      9.44 o 
  -2  11   7      149.95      160.15     12.50 o 
  -1  11   7     1432.47     1350.77     63.16 o 
   0  11   7       15.59       12.32      7.45 o 
   1  11   7      541.95      630.22     28.01 o 
   2  11   7       10.17        5.81      7.79 o 
   3  11   7     1078.21     1105.26     39.36 o 
   4  11   7        0.28       -5.13      7.80 o 
   5  11   7      953.74      967.87     30.35 o 
   6  11   7      119.76      172.47     22.33 o 
  -8  12   7      203.03      240.67     18.26 o 
  -7  12   7      129.38      149.37     15.68 o 
  -6  12   7      617.76      629.91     30.14 o 
  -5  12   7       33.27       57.40     11.29 o 
  -4  12   7       74.95       92.04     10.08 o 
  -3  12   7       36.82       49.21     17.88 o 
  -2  12   7     1006.94      936.93     34.14 o 
  -1  12   7      751.02      710.07     27.93 o 
   0  12   7       77.79       96.46     12.66 o 
   1  12   7      915.87      888.08     26.48 o 
   2  12   7      537.71      589.60     25.22 o 
   3  12   7      306.99      328.77     18.56 o 
   4  12   7       23.21       32.49     11.72 o 
   5  12   7        2.41        0.14      9.27 o 
  -7  13   7       21.53       31.00     12.55 o 
  -6  13   7      568.29      570.34     24.58 o 
  -5  13   7        7.69      -20.77     16.79 o 
  -4  13   7     2265.26     2250.35    215.49 o 
  -3  13   7        9.86        8.36     12.22 o 
  -2  13   7      381.56      380.83     19.42 o 
  -1  13   7       95.65      136.77     14.01 o 
   0  13   7     1425.96     1383.09     46.92 o 
   1  13   7      128.76      128.41     13.28 o 
   2  13   7       23.11       30.00     10.83 o 
   3  13   7       28.86       26.97     15.50 o 
   4  13   7     2278.48     2417.10     77.21 o 
  -7  14   7      241.03      311.91     38.18 o 
  -6  14   7       30.79       58.24     22.33 o 
  -5  14   7      107.00      124.97     15.04 o 
  -4  14   7       30.74       41.98     12.22 o 
  -3  14   7     1318.40     1214.21     58.36 o 
  -2  14   7      310.83      286.53     17.53 o 
  -1  14   7      506.48      590.46     25.88 o 
   0  14   7       31.88       16.09     27.52 o 
   1  14   7      929.69      915.61     35.04 o 
   2  14   7      263.92      259.62     17.25 o 
   3  14   7      361.94      401.13     21.67 o 
   4  14   7      199.55      200.59     17.01 o 
  -6  15   7       16.60       19.34     12.63 o 
  -5  15   7     1386.75     1390.52     49.49 o 
  -4  15   7       62.79       98.79     14.58 o 
  -3  15   7      222.93      203.77     22.45 o 
  -2  15   7       66.73       65.05     12.44 o 
  -1  15   7      262.39      242.04     16.71 o 
   0  15   7       15.50       27.05     11.33 o 
   1  15   7      305.46      344.18     19.99 o 
   2  15   7       18.41       32.26     11.84 o 
   3  15   7      756.01      692.95     30.22 o 
  -5  16   7        7.53       14.29     20.92 o 
  -4  16   7      170.97      159.19     16.64 o 
  -3  16   7       43.10       44.36     13.35 o 
  -2  16   7     1964.08     1990.58     65.53 o 
  -1  16   7       10.05       -3.98     22.29 o 
   0  16   7      279.07      256.58     17.79 o 
   1  16   7       61.71       60.61     14.64 o 
   2  16   7      550.96      638.58     39.74 o 
  -2  17   7       59.90       99.74     19.71 o 
  -1  17   7        2.58       -2.01     19.09 o 
 -10   0   8       28.40       19.44     17.88 o 
  -8   0   8       20.47        8.74     14.52 o 
  -6   0   8     9711.44     9307.02    345.40 o 
  -4   0   8     1347.64     1314.39     56.45 o 
  -2   0   8     1277.66     1242.33     53.40 o 
   0   0   8     1417.62     1385.89     60.03 o 
   2   0   8    12069.64    12351.11    523.92 o 
   4   0   8      457.48      415.61     19.93 o 
   6   0   8     2488.19     2535.33     77.49 o 
 -10   1   8      326.88      316.63     19.03 o 
  -9   1   8     2131.18     2118.61     63.54 o 
  -8   1   8      628.16      624.99     24.67 o 
  -7   1   8      424.16      410.94     20.03 o 
  -6   1   8       47.52       68.67     10.95 o 
  -5   1   8      907.86      958.41     31.41 o 
  -4   1   8     1848.69     1876.99    138.86 o 
  -3   1   8     4087.99     4130.18    111.13 o 
  -2   1   8        3.39      -11.20     14.99 o 
  -1   1   8     6818.30     6860.22    131.35 o 
   0   1   8     5205.44     5077.24    129.20 o 
   1   1   8     2544.15     2391.15     44.00 o 
   2   1   8       35.83       62.51      7.85 o 
   3   1   8      287.91      307.36     11.64 o 
   4   1   8      865.32      920.10     23.28 o 
   5   1   8     1976.74     2034.33     44.81 o 
   6   1   8       87.92      103.10     12.63 o 
   7   1   8      145.92      190.45     17.99 o 
 -10   2   8       33.88       32.24     16.04 o 
  -9   2   8       49.18       69.11     13.00 o 
  -8   2   8       22.35       25.95     10.76 o 
  -7   2   8     1743.71     1761.37     52.89 o 
  -6   2   8      335.87      355.02     39.47 o 
  -5   2   8     2865.68     3067.31    133.86 o 
  -4   2   8      107.10      105.53     10.87 o 
  -3   2   8     4432.22     4469.12    135.19 o 
  -2   2   8      383.69      381.22     12.87 o 
  -1   2   8     2362.58     2505.21     50.33 o 
   0   2   8      487.10      510.14     16.28 o 
   1   2   8     1376.42     1390.63     30.58 o 
   2   2   8      365.76      391.10     11.19 o 
   3   2   8     7431.65     7082.04    137.80 o 
   4   2   8      135.46      140.63     10.24 o 
   5   2   8     1087.24     1167.46     28.72 o 
   6   2   8       14.80        0.70     17.24 o 
   7   2   8     1749.68     1851.65     63.01 o 
 -10   3   8      197.18      190.30     27.91 o 
  -9   3   8      210.21      180.43     14.62 o 
  -8   3   8     1155.15     1164.19     38.34 o 
  -7   3   8     1041.45     1046.65     34.75 o 
  -6   3   8        7.34        6.34     13.31 o 
  -5   3   8     1386.90     1393.82     42.42 o 
  -4   3   8     1564.77     1569.03     52.08 o 
  -3   3   8      206.60      203.26      9.45 o 
  -2   3   8       22.31       39.06      6.67 o 
  -1   3   8      171.07      188.22      7.89 o 
   0   3   8     8572.43     8789.21    167.84 o 
   1   3   8     2435.39     2376.61     53.92 o 
   2   3   8      322.41      327.14     11.49 o 
   3   3   8      854.68      851.74     19.32 o 
   4   3   8     2224.79     2267.11     48.46 o 
   5   3   8      521.73      531.15     17.07 o 
   6   3   8      185.71      200.97     14.84 o 
   7   3   8        2.20       -3.20     21.90 o 
 -10   4   8      649.30      607.97     37.94 o 
  -9   4   8       28.91       44.86     17.45 o 
  -8   4   8      823.27      812.71     29.70 o 
  -7   4   8        4.60       17.15      9.96 o 
  -6   4   8     2417.96     2394.97     68.32 o 
  -5   4   8      206.81      212.88     13.14 o 
  -4   4   8      278.14      256.20     11.03 o 
  -3   4   8      440.99      470.76     14.93 o 
  -2   4   8     4286.45     4234.38     94.91 o 
  -1   4   8       45.51       54.36      5.80 o 
   0   4   8       41.06       60.64      6.35 o 
   1   4   8      657.49      647.48     16.75 o 
   2   4   8     4425.03     4318.63     85.59 o 
   3   4   8      174.28      177.82      9.28 o 
   4   4   8      650.67      619.52     18.24 o 
   5   4   8      164.90      181.67     12.06 o 
   6   4   8     2317.93     2455.02     62.29 o 
   7   4   8       29.14       28.18     14.03 o 
 -10   5   8       98.08      134.68     24.75 o 
  -9   5   8     1184.63     1190.25     57.78 o 
  -8   5   8       41.69       49.73     11.79 o 
  -7   5   8     1091.66     1123.03     36.76 o 
  -6   5   8        0.36        8.28      9.42 o 
  -5   5   8     4341.63     4323.40    108.24 o 
  -4   5   8      486.67      505.14     22.76 o 
  -3   5   8     2867.66     2904.30     66.75 o 
  -2   5   8      316.25      322.42     10.61 o 
  -1   5   8     3888.03     3828.00     75.68 o 
   0   5   8      198.69      221.17      9.22 o 
   1   5   8     4614.01     4585.46     90.04 o 
   2   5   8      729.19      698.00     18.56 o 
   3   5   8      762.73      767.54     20.01 o 
   4   5   8      396.30      398.20     14.00 o 
   5   5   8     1864.01     1846.15     41.43 o 
   6   5   8       13.76        7.51     13.15 o 
   7   5   8      117.57      181.78     18.40 o 
 -10   6   8      176.56      215.80     24.20 o 
  -9   6   8        1.45        3.67     16.63 o 
  -8   6   8      236.61      238.83     22.41 o 
  -7   6   8     1322.81     1285.21     40.99 o 
  -6   6   8       28.64       34.10      8.20 o 
  -5   6   8     1154.84     1177.85     34.36 o 
  -4   6   8        2.70        2.29     11.42 o 
  -3   6   8      667.80      617.58     18.55 o 
  -2   6   8      273.34      285.67     10.03 o 
  -1   6   8     3629.93     3792.67     75.00 o 
   0   6   8      180.90      169.76      8.44 o 
   1   6   8     2352.01     2310.47     51.67 o 
   2   6   8      269.11      266.74     10.46 o 
   3   6   8     2253.25     2173.08     46.30 o 
   4   6   8      665.82      663.81     18.96 o 
   5   6   8      155.27      142.64     19.91 o 
   6   6   8      494.35      509.52     35.76 o 
  -9   7   8      231.92      197.76     22.33 o 
  -8   7   8     1074.71     1099.06     53.64 o 
  -7   7   8       33.67       19.05     10.73 o 
  -6   7   8       11.06       24.76      8.01 o 
  -5   7   8      190.67      175.16     10.32 o 
  -4   7   8     3843.38     4025.20     91.18 o 
  -3   7   8      106.70       96.91      8.89 o 
  -2   7   8      206.32      213.37     10.66 o 
  -1   7   8       10.59       23.15      5.78 o 
   0   7   8     4220.65     4162.76     82.44 o 
   1   7   8      504.77      496.76     16.23 o 
   2   7   8      220.27      216.45     10.58 o 
   3   7   8        0.72       -0.80      5.45 o 
   4   7   8     4031.94     4099.93     97.01 o 
   5   7   8      107.39      125.39     21.70 o 
   6   7   8        7.08       21.94     18.82 o 
  -9   8   8       51.98       75.89     20.53 o 
  -8   8   8      402.10      416.92     29.28 o 
  -7   8   8      567.02      557.76     26.08 o 
  -6   8   8      766.44      742.50     27.77 o 
  -5   8   8       38.17       49.46     10.46 o 
  -4   8   8      344.68      354.49     13.83 o 
  -3   8   8       10.92       20.48     11.50 o 
  -2   8   8     3160.51     3085.52     65.16 o 
  -1   8   8     1535.59     1598.51     34.75 o 
   0   8   8      244.73      235.25     10.87 o 
   1   8   8      553.42      563.65     15.95 o 
   2   8   8     1166.46     1199.43     32.71 o 
   3   8   8      537.79      537.51     16.36 o 
   4   8   8      215.77      249.18     11.67 o 
   5   8   8       23.32       28.06     12.57 o 
   6   8   8     1050.02     1030.43     56.92 o 
  -9   9   8      774.62      876.94     47.24 o 
  -8   9   8       15.90       41.19     12.83 o 
  -7   9   8      876.19      936.75     59.06 o 
  -6   9   8       70.77       90.93     19.87 o 
  -5   9   8     2593.89     2513.05     74.20 o 
  -4   9   8      722.51      728.03     26.96 o 
  -3   9   8      666.84      699.34     18.24 o 
  -2   9   8        4.00        2.51      5.85 o 
  -1   9   8     1237.63     1273.59     28.96 o 
   0   9   8        3.73        8.05      6.33 o 
   1   9   8     3377.84     3419.44     81.02 o 
   2   9   8      331.80      350.68     14.75 o 
   3   9   8     1318.63     1298.95     35.75 o 
   4   9   8       70.93      125.10     11.67 o 
   5   9   8     1859.27     1941.77     64.34 o 
  -8  10   8      259.27      306.79     19.20 o 
  -7  10   8      166.43      188.74     25.80 o 
  -6  10   8       66.23       89.24     12.99 o 
  -5  10   8      606.96      607.33     24.66 o 
  -4  10   8        3.99       -7.50     12.14 o 
  -3  10   8     1202.95     1151.33     31.25 o 
  -2  10   8     2779.45     2712.49     55.85 o 
  -1  10   8      467.17      452.31     14.21 o 
   0  10   8        1.42       -2.83      7.23 o 
   1  10   8      197.48      197.59     21.95 o 
   2  10   8      203.54      207.74     15.19 o 
   3  10   8     1369.59     1375.84     43.34 o 
   4  10   8      203.73      210.59     13.30 o 
   5  10   8      742.89      735.84     25.38 o 
  -8  11   8      728.43      774.83     36.42 o 
  -7  11   8      467.09      467.05     22.32 o 
  -6  11   8      168.79      167.92     15.38 o 
  -5  11   8       39.10       70.56     12.61 o 
  -4  11   8     1841.28     1820.88     47.91 o 
  -3  11   8      284.51      257.87     12.64 o 
  -2  11   8       12.80       33.59     24.67 o 
  -1  11   8      176.65      170.33     13.07 o 
   0  11   8     3871.41     3645.79     86.48 o 
   1  11   8       28.70       41.81      8.99 o 
   2  11   8       28.61       47.50      9.55 o 
   3  11   8      260.61      278.57     21.82 o 
   4  11   8      936.30      918.84     29.34 o 
   5  11   8       37.51       65.04     17.49 o 
  -7  12   8      472.26      523.01     27.40 o 
  -6  12   8     1370.19     1380.45     46.20 o 
  -5  12   8      638.91      658.21     32.99 o 
  -4  12   8      772.17      764.42     38.44 o 
  -3  12   8      303.67      317.50     18.11 o 
  -2  12   8      151.29      145.78     16.43 o 
  -1  12   8     1222.13     1209.83     42.17 o 
   0  12   8       64.01       86.22     12.52 o 
   1  12   8      739.11      696.60     22.83 o 
   2  12   8     1085.02     1084.58     31.88 o 
   3  12   8     1693.24     1689.57     67.34 o 
   4  12   8        9.99       11.20      9.43 o 
  -7  13   8       31.08       39.35     13.68 o 
  -6  13   8       26.54       49.62     13.76 o 
  -5  13   8      207.29      224.80     16.87 o 
  -4  13   8      184.00      198.26     15.73 o 
  -3  13   8      906.40     1018.77     37.81 o 
  -2  13   8        1.66      -10.52     13.90 o 
  -1  13   8     1403.09     1378.58     47.28 o 
   0  13   8       87.74       98.82     13.50 o 
   1  13   8      828.31      907.51     34.60 o 
   2  13   8      129.66      141.85     14.48 o 
   3  13   8      102.66       99.81     14.56 o 
  -6  14   8     1792.00     1934.23     92.68 o 
  -5  14   8      115.56      126.97     15.96 o 
  -4  14   8       88.06      101.60     14.06 o 
  -3  14   8      755.97      770.88     31.63 o 
  -2  14   8      564.43      563.78     25.79 o 
  -1  14   8      102.72      100.09     13.98 o 
   0  14   8       91.33      126.94     14.73 o 
   1  14   8       44.65       58.53     12.71 o 
   2  14   8     1398.46     1399.68     49.14 o 
  -5  15   8       40.70       75.58     24.20 o 
  -4  15   8       94.53      122.98     16.02 o 
  -3  15   8      211.65      233.91     17.33 o 
  -2  15   8        3.42        6.67     20.96 o 
  -1  15   8       68.79       99.16     14.49 o 
   0  15   8     1192.37     1198.08     43.47 o 
   1  15   8       31.76       41.97     17.37 o 
  -2  16   8       76.26       66.23     13.84 o 
  -1  16   8      312.67      322.42     25.45 o 
  -9   0   9      572.63      623.98     37.01 o 
  -7   0   9     2723.44     2727.08    110.32 o 
  -5   0   9      703.93      684.25     35.68 o 
  -3   0   9      639.51      597.90     31.46 o 
  -1   0   9     8165.02     8157.52    303.63 o 
   1   0   9     4464.60     4219.57    163.41 o 
   3   0   9     1789.93     1678.48     87.87 o 
   5   0   9       11.18       13.45     12.64 o 
 -10   1   9      348.00      333.95     19.98 o 
  -9   1   9      438.67      404.34     20.61 o 
  -8   1   9      140.73      152.32     13.92 o 
  -7   1   9       51.40       66.35     12.75 o 
  -6   1   9      273.11      231.79     27.05 o 
  -5   1   9     2140.29     2206.98     63.71 o 
  -4   1   9     4081.24     3887.99    106.16 o 
  -3   1   9      247.00      253.46     13.69 o 
  -2   1   9       36.02       58.49     10.34 o 
  -1   1   9      838.39      837.50     28.95 o 
   0   1   9      221.88      188.35     13.10 o 
   1   1   9       78.96      116.44      8.09 o 
   2   1   9      974.14      904.02     26.02 o 
   3   1   9      626.03      614.58     17.81 o 
   4   1   9     3358.85     3213.70     66.78 o 
   5   1   9     1143.41     1101.96     28.16 o 
   6   1   9       79.12       91.69     11.61 o 
 -10   2   9      928.51      922.79     70.19 o 
  -9   2   9      151.20      164.13     17.25 o 
  -8   2   9      181.96      176.55     14.43 o 
  -7   2   9       97.34      123.07     13.96 o 
  -6   2   9      579.31      593.51     23.35 o 
  -5   2   9       71.02      100.90     12.31 o 
  -4   2   9      403.84      405.31     17.83 o 
  -3   2   9        6.90       15.59      8.60 o 
  -2   2   9     6321.59     6350.99    168.69 o 
  -1   2   9      632.34      621.26     23.68 o 
   0   2   9       18.72       25.42      6.22 o 
   1   2   9     1110.26     1084.10     25.43 o 
   2   2   9     1795.60     1704.19     45.17 o 
   3   2   9       19.50       26.81      9.39 o 
   4   2   9      951.04      987.25     46.06 o 
   5   2   9       68.79      134.73     17.37 o 
   6   2   9     1719.03     1839.62     49.66 o 
 -10   3   9       19.12       23.10     30.84 o 
  -9   3   9      180.55      172.81     15.18 o 
  -8   3   9      754.41      738.92     28.35 o 
  -7   3   9      851.18      866.11     30.75 o 
  -6   3   9      599.90      566.75     22.69 o 
  -5   3   9     2884.81     2786.29    144.24 o 
  -4   3   9      462.72      465.39     19.35 o 
  -3   3   9      309.96      316.91     15.37 o 
  -2   3   9      581.44      587.12     18.09 o 
  -1   3   9      727.80      709.64     26.06 o 
   0   3   9     2160.14     2070.41     49.91 o 
   1   3   9     1866.44     1796.09     43.33 o 
   2   3   9        0.65        6.33     10.74 o 
   3   3   9      169.79      207.83     14.02 o 
   4   3   9      184.71      212.58     18.88 o 
   5   3   9     1590.62     1533.26     41.29 o 
   6   3   9      457.94      546.20     28.21 o 
  -9   4   9       33.36       58.33     14.11 o 
  -8   4   9       71.90      103.26     13.96 o 
  -7   4   9      628.84      617.99     25.02 o 
  -6   4   9      147.53      147.97     13.41 o 
  -5   4   9     1561.84     1594.68     53.91 o 
  -4   4   9      556.83      532.27     21.09 o 
  -3   4   9     2399.30     2279.73     65.14 o 
  -2   4   9      687.06      664.26     19.81 o 
  -1   4   9     2718.25     2568.83     52.56 o 
   0   4   9      189.50      204.78     10.98 o 
   1   4   9      608.05      579.86     16.41 o 
   2   4   9      245.13      233.33     10.42 o 
   3   4   9     3977.56     3940.04     96.98 o 
   4   4   9        2.12       19.44     10.10 o 
   5   4   9      475.93      454.78     18.84 o 
   6   4   9      119.83      167.27     18.33 o 
  -9   5   9      552.14      519.12     34.67 o 
  -8   5   9      642.62      642.48     26.06 o 
  -7   5   9      356.46      332.77     17.77 o 
  -6   5   9       37.29       57.66     23.89 o 
  -5   5   9      447.76      446.21     19.21 o 
  -4   5   9     1220.49     1203.54     38.04 o 
  -3   5   9     1182.20     1125.11     51.41 o 
  -2   5   9      597.67      609.10     16.24 o 
  -1   5   9      632.19      586.78     15.91 o 
   0   5   9     1842.65     1831.62     49.39 o 
   1   5   9        3.80       11.71      8.58 o 
   2   5   9      405.89      386.33     14.72 o 
   3   5   9      550.16      533.26     17.30 o 
   4   5   9     1971.76     1814.66     66.04 o 
   5   5   9      627.52      603.34     37.19 o 
   6   5   9      771.43      838.68     49.97 o 
  -9   6   9       68.03       90.18     21.55 o 
  -8   6   9       33.14       42.39     17.88 o 
  -7   6   9       57.30      104.27     20.81 o 
  -6   6   9     2906.04     2843.04    106.38 o 
  -5   6   9      283.47      311.52     16.06 o 
  -4   6   9      101.79      122.15     12.67 o 
  -3   6   9      724.68      732.47     21.53 o 
  -2   6   9     2335.15     2410.29     49.89 o 
  -1   6   9      350.44      393.45     12.64 o 
   0   6   9        2.20        8.53      5.99 o 
   1   6   9      426.77      405.68     15.58 o 
   2   6   9     1523.76     1446.81     33.12 o 
   3   6   9      311.08      348.32     13.23 o 
   4   6   9      398.78      422.94     15.12 o 
   5   6   9       67.82       86.50     15.37 o 
  -9   7   9      874.10      912.23     49.19 o 
  -8   7   9      138.63      149.20     22.64 o 
  -7   7   9        5.47       -9.53     13.66 o 
  -6   7   9       12.27       24.29     11.12 o 
  -5   7   9     1001.85      940.57     31.99 o 
  -4   7   9      215.92      206.89     11.17 o 
  -3   7   9     1884.92     1844.56     45.37 o 
  -2   7   9      165.15      157.72      8.78 o 
  -1   7   9      847.38      818.78     20.71 o 
   0   7   9      446.57      436.89     13.91 o 
   1   7   9     2075.02     2069.00     44.27 o 
   2   7   9        1.20       14.18     12.17 o 
   3   7   9      250.96      255.33     13.61 o 
   4   7   9      222.42      191.13     12.96 o 
   5   7   9     1931.07     1958.28     92.05 o 
  -8   8   9       56.91       86.90     19.75 o 
  -7   8   9      354.03      342.36     26.16 o 
  -6   8   9     1130.22     1117.41     52.86 o 
  -5   8   9      405.51      451.24     26.94 o 
  -4   8   9      474.09      441.68     16.04 o 
  -3   8   9     1516.97     1488.62     33.18 o 
  -2   8   9      613.26      641.74     17.48 o 
  -1   8   9      876.99      854.66     21.60 o 
   0   8   9        8.03       10.12      6.83 o 
   1   8   9      189.20      176.63      9.76 o 
   2   8   9     1171.15     1143.74     69.72 o 
   3   8   9     1918.02     1907.48     49.80 o 
   4   8   9        3.64        8.29      9.61 o 
   5   8   9      303.62      318.86     29.20 o 
  -8   9   9      778.64      794.49     43.41 o 
  -7   9   9      198.80      202.92     21.16 o 
  -6   9   9       14.15       46.48     22.88 o 
  -5   9   9      228.70      219.66     15.06 o 
  -4   9   9      623.92      630.63     58.79 o 
  -3   9   9       27.03       26.73      9.54 o 
  -2   9   9      573.67      609.81     17.15 o 
  -1   9   9        2.25       -1.33      6.58 o 
   0   9   9     3103.57     3049.59     62.71 o 
   1   9   9      318.35      314.24     14.35 o 
   2   9   9      412.71      431.03     17.03 o 
   3   9   9       23.11       37.03     14.15 o 
   4   9   9      702.60      674.88     23.62 o 
  -8  10   9      179.56      179.57     21.70 o 
  -7  10   9      143.95      163.19     20.85 o 
  -6  10   9      423.36      447.37     35.17 o 
  -5  10   9      913.09      959.40     58.13 o 
  -4  10   9        2.28       -4.80     10.50 o 
  -3  10   9      587.93      576.33     19.38 o 
  -2  10   9     1274.63     1274.64     29.63 o 
  -1  10   9      149.03      178.46     11.54 o 
   0  10   9       79.91      106.07     10.95 o 
   1  10   9       18.65       12.57      8.40 o 
   2  10   9      240.26      239.75     13.28 o 
   3  10   9      720.04      742.53     21.48 o 
   4  10   9      163.09      189.15     16.70 o 
  -7  11   9      175.74      226.48     42.04 o 
  -6  11   9      103.19      162.93     19.17 o 
  -5  11   9     1000.84      906.73     33.12 o 
  -4  11   9      227.72      193.13     11.63 o 
  -3  11   9      497.11      545.48     18.97 o 
  -2  11   9       54.06      103.21     12.83 o 
  -1  11   9      382.39      375.19     19.61 o 
   0  11   9      159.91      169.54     12.05 o 
   1  11   9     1060.12     1096.30     31.78 o 
   2  11   9       70.27      101.99     17.73 o 
   3  11   9      490.39      455.49     18.89 o 
  -6  12   9      393.19      417.78     21.73 o 
  -5  12   9       19.42        7.63      9.38 o 
  -4  12   9      194.21      170.95     14.84 o 
  -3  12   9      108.88      105.88     18.50 o 
  -2  12   9      872.45      861.38     33.08 o 
  -1  12   9      779.66      782.02     30.99 o 
   0  12   9       31.56        9.59     10.51 o 
   1  12   9      975.33      933.79     35.57 o 
   2  12   9      662.37      669.87     23.46 o 
   3  12   9       90.84      134.13     14.87 o 
  -5  13   9        0.17       -2.70     10.16 o 
  -4  13   9     1954.70     1887.05     62.05 o 
  -3  13   9      105.88      137.87     15.58 o 
  -2  13   9        3.01       24.06     10.99 o 
  -1  13   9       15.91       18.84     10.80 o 
   0  13   9      552.19      600.19     43.41 o 
   1  13   9        0.47        9.46     10.93 o 
   2  13   9      608.20      670.24     36.81 o 
  -4  14   9        1.57        4.92     11.32 o 
  -3  14   9       23.99       22.03     12.33 o 
  -2  14   9      298.68      317.47     19.47 o 
  -1  14   9      917.99      979.43     37.54 o 
   0  14   9       29.49       22.91     12.09 o 
  -8   0  10      249.14      242.03     23.66 o 
  -6   0  10     1838.11     1926.50     81.67 o 
  -4   0  10       78.78       65.04     16.55 o 
  -2   0  10     2461.66     2470.92    100.56 o 
   0   0  10     1323.85     1253.34     57.46 o 
   2   0  10     2018.10     1985.22     85.34 o 
   4   0  10     1062.60     1009.90     52.15 o 
  -9   1  10      373.43      386.45     21.09 o 
  -8   1  10      831.90      777.58     54.54 o 
  -7   1  10      764.32      777.52     29.23 o 
  -6   1  10      156.23      171.35     13.75 o 
  -5   1  10      141.31      144.56     13.60 o 
  -4   1  10      862.62      888.37     39.43 o 
  -3   1  10     1216.36     1176.35     37.95 o 
  -2   1  10      214.65      224.74     14.57 o 
  -1   1  10      433.91      407.21     19.27 o 
   0   1  10     2595.13     2445.89     71.13 o 
   1   1  10     1718.25     1610.67     50.49 o 
   2   1  10      933.61      887.11     32.43 o 
   3   1  10      106.98      164.37     16.65 o 
   4   1  10      709.11      723.45     24.42 o 
   5   1  10      492.36      474.74     19.93 o 
  -9   2  10       43.66       41.73     21.00 o 
  -8   2  10       20.88       27.35     12.94 o 
  -7   2  10      474.61      442.05     20.84 o 
  -6   2  10      171.58      170.52     13.56 o 
  -5   2  10     1706.21     1731.08     52.50 o 
  -4   2  10        3.02        5.83      9.92 o 
  -3   2  10     1041.41      949.94     32.27 o 
  -2   2  10      143.68      155.53     13.38 o 
  -1   2  10     1896.90     1913.12     57.22 o 
   0   2  10       32.98       67.28     13.42 o 
   1   2  10       53.11       59.72     21.39 o 
   2   2  10        6.28       42.24     13.10 o 
   3   2  10     2833.77     2735.48     66.58 o 
   4   2  10       49.93      103.11     13.27 o 
   5   2  10      125.26      183.40     14.08 o 
  -9   3  10       20.33       20.11     23.19 o 
  -8   3  10     1713.41     1726.90     56.10 o 
  -7   3  10      756.41      788.95     29.75 o 
  -6   3  10      157.35      153.69     14.22 o 
  -5   3  10      462.79      440.89     27.48 o 
  -4   3  10      940.07      934.42     32.07 o 
  -3   3  10      518.49      548.05     24.28 o 
  -2   3  10      775.14      809.89     37.44 o 
  -1   3  10      445.95      377.94     18.60 o 
   0   3  10     4741.32     4589.12    125.73 o 
   1   3  10     1183.69     1147.17     42.71 o 
   2   3  10      643.96      642.21     18.53 o 
   3   3  10        2.82       26.42     14.31 o 
   4   3  10      794.15      815.31     28.68 o 
   5   3  10      449.23      470.74     19.54 o 
  -9   4  10        5.03        7.26     34.70 o 
  -8   4  10        0.23        1.51     20.81 o 
  -7   4  10       38.12       62.44     18.27 o 
  -6   4  10     2476.23     2401.62     70.11 o 
  -5   4  10     1407.26     1419.50     44.74 o 
  -4   4  10       50.70       82.34     16.43 o 
  -3   4  10      948.15      896.32     31.07 o 
  -2   4  10     2605.23     2513.63     72.26 o 
  -1   4  10        0.57       -3.40     10.55 o 
   0   4  10     1079.48     1006.62     40.48 o 
   1   4  10      247.00      231.00     10.84 o 
   2   4  10     2493.51     2374.69     50.82 o 
   3   4  10     1343.25     1296.08     36.01 o 
   4   4  10      445.00      429.60     18.21 o 
   5   4  10      161.97      241.08     25.49 o 
  -8   5  10        8.82       29.43     13.08 o 
  -7   5  10     1206.16     1113.79     37.87 o 
  -6   5  10      840.90      840.37     30.50 o 
  -5   5  10      477.59      466.08     21.47 o 
  -4   5  10     1627.67     1590.84     48.94 o 
  -3   5  10     1339.45     1297.43     34.07 o 
  -2   5  10      344.52      345.11     30.72 o 
  -1   5  10      946.48      862.43     31.05 o 
   0   5  10       74.23       84.42     10.45 o 
   1   5  10     1439.22     1408.25     32.49 o 
   2   5  10      592.91      599.29     17.89 o 
   3   5  10        0.47       -5.82      7.96 o 
   4   5  10      758.54      776.31     27.27 o 
  -8   6  10        4.34       -4.29     17.33 o 
  -7   6  10     1046.87     1064.62     36.60 o 
  -6   6  10      518.97      550.58     24.87 o 
  -5   6  10      142.17      142.10     14.94 o 
  -4   6  10      167.27      184.30     13.91 o 
  -3   6  10        5.64       15.72      7.92 o 
  -2   6  10      702.36      689.65     21.43 o 
  -1   6  10     3671.13     3732.70     86.33 o 
   0   6  10      121.57      134.20     11.91 o 
   1   6  10     1000.65      960.03     28.12 o 
   2   6  10      418.69      425.72     15.07 o 
   3   6  10      772.36      753.65     21.51 o 
   4   6  10      184.09      202.97     17.42 o 
  -8   7  10      376.79      391.86     29.43 o 
  -7   7  10      140.75      154.12     19.83 o 
  -6   7  10      182.44      213.21     15.51 o 
  -5   7  10      105.94       84.62     13.65 o 
  -4   7  10     3112.87     3013.61     85.21 o 
  -3   7  10        4.28       -4.07      7.65 o 
  -2   7  10       35.14       27.73      7.12 o 
  -1   7  10      146.91      157.06      9.76 o 
   0   7  10      895.87      845.09     25.51 o 
   1   7  10      228.36      245.87     13.74 o 
   2   7  10     1076.92     1088.48     27.35 o 
   3   7  10        0.23       -3.71      9.21 o 
   4   7  10     1840.25     1827.43     49.00 o 
  -8   8  10        4.77       11.01     18.43 o 
  -7   8  10      543.65      558.55     34.27 o 
  -6   8  10     2301.89     2148.08     90.57 o 
  -5   8  10       61.01       99.78     18.74 o 
  -4   8  10      249.67      269.61     16.37 o 
  -3   8  10       59.45       75.43      9.05 o 
  -2   8  10     1729.07     1644.84     38.70 o 
  -1   8  10     1790.54     1716.28     38.10 o 
   0   8  10      359.93      378.32     16.43 o 
   1   8  10      275.83      279.92     14.25 o 
   2   8  10     1361.92     1226.48     34.98 o 
   3   8  10      281.89      308.74     15.47 o 
  -7   9  10      564.05      596.42     36.07 o 
  -6   9  10      271.11      270.61     23.58 o 
  -5   9  10      694.95      690.34     37.63 o 
  -4   9  10        3.34        3.36      9.12 o 
  -3   9  10     1013.98     1032.03     25.43 o 
  -2   9  10       36.83       53.20      8.41 o 
  -1   9  10      605.55      559.03     16.96 o 
   0   9  10      386.53      378.16     16.48 o 
   1   9  10     1264.14     1243.74     43.05 o 
   2   9  10       77.60      116.74     15.83 o 
   3   9  10        4.82       19.70     14.91 o 
  -6  10  10      401.28      418.01     28.73 o 
  -5  10  10      188.34      206.59     20.92 o 
  -4  10  10      239.60      247.00     21.72 o 
  -3  10  10      156.99      143.25     11.42 o 
  -2  10  10      648.04      655.90     18.87 o 
  -1  10  10      462.67      489.38     18.72 o 
   0  10  10       22.47       56.41     10.43 o 
   1  10  10       73.54       91.39     26.23 o 
   2  10  10     1141.83     1026.13     73.51 o 
  -6  11  10       16.81       86.74     19.83 o 
  -5  11  10       75.67      103.17     11.77 o 
  -4  11  10      682.76      674.86     22.47 o 
  -3  11  10       65.76       90.19     10.90 o 
  -2  11  10      152.24      185.06     20.07 o 
  -1  11  10       17.00       30.88     11.14 o 
   0  11  10     1401.62     1418.60     39.20 o 
   1  11  10       92.36      118.10     12.27 o 
   2  11  10      278.01      336.65     20.79 o 
  -5  12  10      279.93      302.79     34.97 o 
  -4  12  10        0.22        2.62     17.57 o 
  -3  12  10       12.99       31.50     17.41 o 
  -2  12  10      432.71      385.97     32.52 o 
  -1  12  10      731.83      722.62     30.05 o 
   0  12  10       83.86      101.89     14.42 o 
   1  12  10       57.93       83.95     13.30 o 
  -3  13  10      454.06      483.35     23.89 o 
  -2  13  10        1.59        4.39     11.22 o 
  -1  13  10      128.46      133.53     16.02 o 
  -7   0  11     1549.16     1508.41     68.47 o 
  -5   0  11      766.88      745.23     40.13 o 
  -3   0  11        3.51        8.20     14.91 o 
  -1   0  11     2931.89     2719.04    111.88 o 
   1   0  11       39.66       46.45     19.67 o 
   3   0  11      876.58      912.93     49.89 o 
  -8   1  11       52.51       56.16     15.38 o 
  -7   1  11      108.01      152.18     15.75 o 
  -6   1  11      651.46      697.28     27.82 o 
  -5   1  11       55.45       55.42     12.75 o 
  -4   1  11     1152.76     1093.98     36.99 o 
  -3   1  11     1991.82     1905.01     57.66 o 
  -2   1  11      217.12      227.93     15.76 o 
  -1   1  11       89.54       66.13     20.14 o 
   0   1  11      257.87      223.34     16.31 o 
   1   1  11      961.21      854.68     32.32 o 
   2   1  11     1724.15     1647.12     53.19 o 
   3   1  11       28.30       42.28     16.45 o 
  -8   2  11       17.21        3.35     13.08 o 
  -7   2  11      142.44      164.49     16.14 o 
  -6   2  11     1726.01     1679.47     52.42 o 
  -5   2  11       58.58       65.45     13.54 o 
  -4   2  11        9.75       22.46     11.18 o 
  -3   2  11      144.61      150.82     13.98 o 
  -2   2  11     1322.13     1205.64     40.44 o 
  -1   2  11      314.70      302.39     18.00 o 
   0   2  11       90.94      162.45     17.03 o 
   1   2  11       31.31       44.36     25.18 o 
   2   2  11     1618.00     1520.51     50.02 o 
   3   2  11       12.48        0.65     15.47 o 
  -8   3  11      548.61      518.06     24.12 o 
  -7   3  11      261.64      294.44     18.43 o 
  -6   3  11      120.08      147.63     15.87 o 
  -5   3  11       13.87       20.13     12.02 o 
  -4   3  11        2.62       -5.97     10.20 o 
  -3   3  11     2826.76     2757.47     79.30 o 
  -2   3  11      948.03      881.58     32.27 o 
  -1   3  11       50.98       33.02     16.08 o 
   0   3  11      527.30      483.73     53.13 o 
   1   3  11      600.45      625.37     26.69 o 
   2   3  11        6.91       14.05     15.03 o 
   3   3  11        4.30       28.26     16.32 o 
  -8   4  11        7.54       15.89     30.41 o 
  -7   4  11       63.04       60.42     17.29 o 
  -6   4  11        1.12      -16.52     11.38 o 
  -5   4  11     1570.73     1492.33     47.45 o 
  -4   4  11       74.85       70.50     13.52 o 
  -3   4  11      319.96      332.21     24.01 o 
  -2   4  11       55.26       56.89     24.16 o 
  -1   4  11      384.76      369.46     19.82 o 
   0   4  11      417.12      402.87     21.03 o 
   1   4  11      111.01      157.18     17.72 o 
   2   4  11       20.26        6.48     23.23 o 
   3   4  11     2011.11     1913.47     60.76 o 
  -7   5  11      101.91      110.32     15.45 o 
  -6   5  11       51.54       42.53     16.83 o 
  -5   5  11        9.47       11.70     11.77 o 
  -4   5  11      652.03      598.52     26.97 o 
  -3   5  11      128.98      136.82     15.97 o 
  -2   5  11      666.44      703.29     27.85 o 
  -1   5  11        6.57       -0.46     20.77 o 
   0   5  11      951.51      897.64     33.40 o 
   1   5  11      718.82      675.43     28.51 o 
   2   5  11      690.88      650.64     32.05 o 
   3   5  11        0.09        2.06     13.39 o 
  -7   6  11        0.69      -12.12     12.68 o 
  -6   6  11      818.76      731.50     28.57 o 
  -5   6  11      119.74      127.78     16.01 o 
  -4   6  11      376.31      392.87     19.77 o 
  -3   6  11       53.25       51.30     13.48 o 
  -2   6  11     2267.21     2088.36     84.79 o 
  -1   6  11      206.56      184.92     15.69 o 
   0   6  11      127.06      169.44     16.48 o 
   1   6  11       38.26       23.23     14.98 o 
   2   6  11      233.46      228.70     15.46 o 
   3   6  11      109.96      148.11     13.04 o 
  -7   7  11      611.69      588.84     36.54 o 
  -6   7  11      249.17      193.87     18.31 o 
  -5   7  11       95.00       73.49     16.47 o 
  -4   7  11       57.23       60.59     10.15 o 
  -3   7  11     1025.56     1043.38     36.39 o 
  -2   7  11       13.99       19.79     13.64 o 
  -1   7  11       36.93       49.08     14.56 o 
   0   7  11       83.64      104.02     16.02 o 
   1   7  11     1835.76     1763.77     40.10 o 
   2   7  11        5.90       10.03      9.09 o 
  -6   8  11      178.23      194.02     21.24 o 
  -5   8  11      644.95      605.24     35.84 o 
  -4   8  11      134.79      145.83     12.36 o 
  -3   8  11      129.23      134.98     11.40 o 
  -2   8  11      524.02      502.80     23.25 o 
  -1   8  11      133.16      178.56     19.64 o 
   0   8  11      163.56      184.03     13.66 o 
   1   8  11      157.35      229.62     17.35 o 
   2   8  11        2.93       -7.25     10.29 o 
  -6   9  11      216.73      152.95     20.22 o 
  -5   9  11        4.18       15.25     10.77 o 
  -4   9  11      463.04      449.00     31.97 o 
  -3   9  11       42.62       50.03     10.37 o 
  -2   9  11      610.42      646.14     27.09 o 
  -1   9  11       67.34       72.15     11.89 o 
   0   9  11      664.68      639.28     27.71 o 
   1   9  11      176.38      195.73     17.02 o 
  -5  10  11      366.53      397.19     20.37 o 
  -4  10  11       26.96       52.86     12.21 o 
  -3  10  11      263.72      278.88     17.15 o 
  -2  10  11      591.94      593.25     20.84 o 
  -1  10  11      115.44      141.46     16.25 o 
   0  10  11      321.29      338.23     27.64 o 
  -3  11  11      927.49      861.87     47.31 o 
  -2  11  11      432.79      431.12     22.05 o 
  -6   0  12      178.55      182.23     25.22 o 
  -4   0  12     1305.07     1311.90     61.68 o 
  -2   0  12     1808.01     1767.00     78.93 o 
   0   0  12      270.15      297.23     27.17 o 
   2   0  12      236.62      198.15     30.61 o 
  -7   1  12      917.33      868.54     33.32 o 
  -6   1  12        1.95        2.40     14.13 o 
  -5   1  12      926.66      835.10     31.88 o 
  -4   1  12      153.43      169.51     17.47 o 
  -3   1  12      165.05      176.27     18.02 o 
  -2   1  12      102.34      145.00     17.41 o 
  -1   1  12       23.52       15.33     21.67 o 
   0   1  12       29.09       25.37     15.43 o 
   1   1  12     1811.60     1666.83     54.52 o 
   2   1  12      141.27      198.18     22.05 o 
  -7   2  12        8.13       18.50     20.30 o 
  -6   2  12       38.28       50.97     15.65 o 
  -5   2  12     1236.37     1204.30     40.91 o 
  -4   2  12      189.18      198.11     16.96 o 
  -3   2  12      120.73      113.38     15.98 o 
  -2   2  12       73.90      115.57     16.82 o 
  -1   2  12     2331.65     2162.63     66.11 o 
   0   2  12       72.30       85.73     32.71 o 
   1   2  12      104.82      143.65     19.18 o 
   2   2  12       12.41        9.53     24.28 o 
  -6   3  12        2.21       -5.36     12.08 o 
  -5   3  12       14.52      -13.04     12.22 o 
  -4   3  12      195.58      181.55     15.53 o 
  -3   3  12      457.90      445.57     22.03 o 
  -2   3  12      310.25      319.19     19.12 o 
  -1   3  12       76.36       81.72     16.18 o 
   0   3  12      579.98      520.74     35.84 o 
   1   3  12      186.27      215.86     18.07 o 
  -6   4  12      334.58      322.52     19.46 o 
  -5   4  12      342.48      320.23     18.91 o 
  -4   4  12      234.50      278.14     17.73 o 
  -3   4  12        3.78       14.67     13.38 o 
  -2   4  12      591.59      530.10     24.48 o 
  -1   4  12      174.93      182.37     17.07 o 
   0   4  12     1095.95     1079.67     39.31 o 
   1   4  12      123.75      154.40     49.27 o 
  -6   5  12       88.65      127.81     24.05 o 
  -5   5  12       46.01       33.90     13.64 o 
  -4   5  12      309.73      281.85     19.40 o 
  -3   5  12     1195.03     1153.33     40.15 o 
  -2   5  12        3.24      -20.82     13.88 o 
  -1   5  12      138.50      134.89     29.98 o 
   0   5  12        6.96       18.68     15.70 o 
   1   5  12      900.98      849.48     46.85 o 
  -5   6  12      287.25      296.51     18.32 o 
  -4   6  12      112.25      129.82     17.01 o 
  -3   6  12        8.86        5.96     13.99 o 
  -2   6  12        7.97      -20.32     13.55 o 
  -1   6  12     1835.27     1693.71     66.44 o 
   0   6  12      154.35      196.34     20.51 o 
  -5   7  12        7.27       14.47     13.96 o 
  -4   7  12      958.55      884.69     33.74 o 
  -3   7  12       85.43      103.46     16.79 o 
  -2   7  12       16.50       42.77     15.28 o 
  -1   7  12      126.20      194.01     18.41 o 
   0   7  12      755.07      749.76     58.95 o 
  -3   8  12       87.24      119.25     18.15 o 
  -2   8  12      404.95      384.30     21.84 o 
  -3   0  13       70.13      120.39     25.45 o 
  -4   1  13      269.20      289.58     27.01 o 
  -3   1  13      661.70      626.42     27.80 o 
  -2   1  13      392.18      381.87     22.13 o 
  -4   2  13      425.20      340.95     29.28 o 
  -3   2  13        0.67       37.22     15.04 o 
  -2   2  13      143.63      136.16     27.87 o 
  -3   3  13     1454.80     1385.29     67.30 o 
                                                 
